# Supplementary material for: Parallel within-host evolution alters virulence factors in an opportunistic Klebsiella pneumoniae during a hospital outbreak
Source: Nat Commun. 2025 Sep 30;16:8727. doi: 10.1038/s41467-025-64521-9 (PMC12485182; doi:10.1038/s41467-025-64521-9)
Supplement: Supplementary file 6 — Supplementary Dataset 4 [file 41467_2025_64521_MOESM6_ESM.xlsx]

## Sheet: Mutation categories
	Supplementary Data 4. Genetic changes associated with virulence by neighbour comparison.
	Single mutations in a specific isolate responsible for the phenotype
	Cluster or isolate (if tip mutation)	Isolation site (if tip mutation)	Reference position	Overlapping annotation	Nucleotide change	Protein change	Functional group	Specific group (if applicable)
	Cluster A_1		29295	CDS: citA (I6N99_00145)	citA:c.1681T>A	citA:p.Tyr561Asn	Signal transduction mechanisms + Carbohydrate metabolism and transport	Two-component system + Citrate/malate metabolism
	Cluster 25085+25080		105946	CDS: murE (I6N99_00450)	murE:c.853G>T	murE:p.Gly285Trp	Cell wall/membrane/envelope biogenesis	Peptidoglycan
	DA25072	Wound	114837	CDS: ddlB (I6N99_00485)	ddlB:c.649_650insA	ddlB:p.Leu217fs	Cell wall/membrane/envelope biogenesis	Peptidoglycan
	DA14750	Feces	185709	CDS: pulD (I6N99_00815)	pulD:c.21G>A	pulD:p.Met7Ile	Secretion	Protein secretion
	Cluster 25111+25108		193626	CDS: mrcB (I6N99_00850)	mrcB:c.1616C>T	mrcB:p.Thr539Met	Cell wall/membrane/envelope biogenesis	Peptidoglycan
	Cluster G_2		312059	CDS: I6N99_01405	I6N99_01405:c.68_73delCTGGTG	I6N99_01405:p.Ala23_Asp24delinsAsp	Hypothetical
	Cluster A_2		316738	CDS: I6N99_01425	I6N99_01425:c.1290G>T	I6N99_01425:p.Glu430Asp	Replication, recombination and repair	Replication
	DA14748	Feces	349385	CDS: livJ (I6N99_01610)	livJ:c.827C>T	livJ:p.Ala276Val	Amino acid metabolism and transport	Amino acid transport
	Cluster 25085+25080		367007	CDS: sbmA (I6N99_01695)	sbmA:c.505_506delGCinsAA	sbmA:p.Ala169Lys	Defense mechanisms	Antimicrobial peptide transport/bacteriocins
	DA14749	Feces	490274	CDS: hha (I6N99_02325)	hha:c.125delA	hha:p.Asn42fs	Inorganic ion transport and metabolism	Iron (hemolysin)
	DA14749	Feces	490277	CDS: hha (I6N99_02325)	hha:c.122A>T	hha:p.Lys41Ile	Inorganic ion transport and metabolism	Iron (hemolysin)
	Cluster G_2		708169	CDS: betA (I6N99_03460)	betA:c.34T>A	betA:p.Ser12Thr	Amino acid metabolism and transport	Amino acid metabolism
	Cluster D_4		730380	<---- fepA (I6N99_03555) X fes (I6N99_03560) ---->			Inorganic ion transport and metabolism	Siderophore-depdent iron uptake
	DA25082	Urine	730542	<---- fepA (I6N99_03555) X fes (I6N99_03560) ---->			Inorganic ion transport and metabolism	Siderophore-depdent iron uptake
	DA25114	Feces	773631	CDS: I6N99_03750	I6N99_03750:c.988T>C	I6N99_03750:p.Ser330Pro	Transcription regulator (unspecified)	LacI family DNA-binding transcriptional regulator
	Cluster C_2		797845	CDS: ahpF (I6N99_03855)	ahpF:c.27G>C	ahpF:p.Gln9His
	Cluster D_2		867439	CDS: dtpD (I6N99_04210)	dtpD:c.605C>T	dtpD:p.Ala202Val		Dipeptide/tripeptide transport
	DA25060	Wound	968725	CDS: perR (I6N99_04745)	968725..968735	11 nt deletion in perR	Transcription regulator (unspecified)	LysR family transcriptional regulator
	DA14754	Feces	1016790	CDS: gsiB (I6N99_04950)	gsiB:c.1298T>C	gsiB:p.Leu433Pro	Amino acid metabolism and transport	Amino acid transport
	DA25081	Urine	1054231	CDS: I6N99_05140	I6N99_05140:c.638T>G	I6N99_05140:p.Leu213Arg	Signal transduction mechanisms	c-di-GMP (MASE5 + GGDEF)
	DA14749	Feces	1133908	CDS: dpaL (I6N99_05440)	dpaL:c.117T>A	dpaL:p.Phe39Leu	Amino acid metabolism and transport	Amino acid metabolism
	Cluster 25058+14749		1204569	CDS: rutB (I6N99_05780)	rutB:c.577C>T	rutB:p.Pro193Ser	Nucleotide metabolism and transport	Nucleotide metabolism
	Cluster G_1		1253435	CDS: rne (I6N99_06025)	rne:c.2188C>A	rne:p.Pro730Thr	Translation, ribosomal structure and biogenesis	Translation
	DA25112	Feces	1301372	CDS: alkK (I6N99_06265)	alkK:c.298G>C	alkK:p.Val100Leu	Lipid metabolism
	DA25081	Urine	1331895	CDS: I6N99_06440	I6N99_06440:c.107_108delTAinsGT	I6N99_06440:p.Ile36Ser	Signal transduction mechanisms	c-di-GMP (EAL)
	DA25070	Urine	1355662	<---- I6N99_06565 X I6N99_06570 <----				Hypothetical/phage
	DA25137	Urine	1369106	CDS: I6N99_06645	I6N99_06645:c.2471C>T	I6N99_06645:p.Thr824Met	Mobilome, prophages, transposons	Prophage
	DA25072	Wound	1427409	CDS: gdhA (I6N99_06940)	gdhA:c.7C>T	gdhA:p.Gln3*	Amino acid metabolism and transport	Amino acid metabolism
	DA25072	Wound	1519034	CDS: I6N99_07410	I6N99_07410:c.635delC	I6N99_07410:p.Ala212fs	Mobilome, prophages, transposons	Phage
	Cluster F_1		1556757	Duplication of ftsX, ftsE, rpoH, mocR, in umuC	1556757..>1556856	Duplication of ftsX, ftsE, rpoH, mocR, in umuC	Multiple
	Cluster D_2		1652072	CDS: ydbH (I6N99_08090)	1652072^1652073	Insertion in ydbH	Cell wall/membrane/envelope biogenesis	OM?
	DA14744	Urine	1824174	CDS: lacY (I6N99_08925)	lacY:c.1033_1034insATCT	lacY:p.Ser345fs	Carbohydrate transport and metabolism	Carbohydrate transport
	Cluster G_2		1860300	Bigger deletion (1471 bp) + I6N99_09110 + part of I6N99_09115	1860300..1861770	Bigger deletion (1471 bp) + I6N99_09110 + part of I6N99_09115	Signal transduction mechanisms	c-di-GMP (GGDEF+PAS)
	DA25080	Urine	1905479	Deletion of yidP, I6N99_09350, ybhD, yfjR	1905479..1908768	large deletion (3290 nt)	Multiple
	DA25114	Feces	1952361	<----lysM (I6N99_09555) X I6N99_09560 ---->				Peptidoglycan?
	Cluster G_2		2104987	CDS: catA (I6N99_10345)	catA:c.838C>T	catA:p.His280Tyr	Secondary metabolism biosynthesis, transport and catabolism
	DA14744	Urine	2157356	CDS: mhpC (I6N99_10585)	mhpC:c.593A>T	mhpC:p.Gln198Leu	Lipid metabolism
	Cluster G_1		2226820	----> gloA (I6N99_10955) X rnt (I6N99_10960) ---->
	DA14749	Feces	2302668	<---- I6N99_11365 X crrA (I6N99_11370) ---->
	DA25060	Wound	2364550	CDS: I6N99_11665	I6N99_11665:c.547T>A	I6N99_11665:p.Tyr183Asn	Inorganic ion transport and metabolism	Molybdenum
	DA25074	Urine	2374639	CDS: sufS (I6N99_11725)	sufS:c.872T>C	sufS:p.Leu291Pro	Post-translational modification, protein turnover, chaperone functions	Fe-S assembly
	Cluster F_1		2377234	CDS: sufC (I6N99_11735)	sufC:c.269T>G	sufC:p.Ile90Ser	Post-translational modification, protein turnover, chaperone functions	Fe-S assembly
	DA25080	Urine	2377577	CDS: sufB (I6N99_11740)	sufB:c.1430A>G	sufB:p.Glu477Gly	Post-translational modification, protein turnover, chaperone functions	Fe-S assembly
	DA25068	Urine	2377629	CDS: sufB (I6N99_11740)	sufB:c.1378T>G	sufB:p.Ser460Ala	Post-translational modification, protein turnover, chaperone functions	Fe-S assembly
	Cluster D_3		2377652	CDS: sufB (I6N99_11740)	sufB:c.1355G>A	sufB:p.Gly452Glu	Post-translational modification, protein turnover, chaperone functions	Fe-S assembly
	Cluster D_4		2378025	CDS: sufB (I6N99_11740)	sufB:c.982A>G	sufB:p.Lys328Glu	Post-translational modification, protein turnover, chaperone functions	Fe-S assembly
	DA25108	Feces	2489381	CDS: dauA (I6N99_12295)	dauA:c.149T>A	dauA:p.Leu50Gln	Carbohydrate metabolism and transport	Carbohydrate transport
	DA25119	Feces	2497724	CDS: tssE (I6N99_12335)	tssE:c.216G>T	tssE:p.Gln72His	Defense mechanisms	T6SS
	DA25073	Urine	2793973	CDS: wcoZ (I6N99_13970)	2793973^2793979	Insertion of Tn5R in wcoZ (cps)	Cell wall/membrane/envelope biogenesis	Capsule
	Cluster C_1		2797837	'----> KL51_13 (I6N99_13975) X wzx (I6N99_13980) <----			Cell wall/membrane/envelope biogenesis	Capsule
	DA25080	Urine	2804936	CDS: wcaJ (I6N99_14005)	2804936..2804950	15 nt deletion in wcaJ	Cell wall/membrane/envelope biogenesis	Capsule
	Cluster A_1		3024412	CDS: pta (I6N99_14905)	pta:c.83G>T	pta:p.Arg28Leu	Energy production and conversion	Acetate metabolism
	Cluster F_1		3065893	<---- I6N99_15125 X I6N99_15130 <----
	Cluster 25061+25060		3129431	CDS: yfeR (I6N99_15520)	yfeR:c.175C>A	yfeR:p.Leu59Ile	Transcriptional regulator (unspecified)	LysR family transcriptional regulator
	DA14749	Feces	3176718	<---- aegA (I6N99_15760) X acrD (I6N99_15765) ---->
	Cluster G_1		3178402	CDS: acrD (I6N99_15765)	acrD:c.1444G>A	acrD:p.Val482Met	Defense mechanisms	Efflux (Abr)
	DA14748	Feces	3239708	CDS: sseB (I6N99_16015)	sseB:c.200_204delCATTC	sseB:p.Pro67fs	Unknown	Serine-sensitiivity protein?
	Cluster G_1		3268627	<---- yfhK (I6N99_16150) X purL (I6N99_16155) <----
	DA25079	Urine	3291309	<---- grcA (I6N99_16260) X ung (I6N99_16265) ---->
	DA14750	Feces	3311943	'----> bamD (I6N99_16340) X raiA (I6N99_16345) ---->
	Cluster 25061+25060		3317345	CDS: yfiR (I6N99_16375)	yfiR:c.107T>G	yfiR:p.Ile36Ser	Signal transduction mechanisms	c-di-GMP (regulator)
	DA14749	Feces	3420337	CDS: norW (I6N99_16915)	norW:c.194G>A	norW:p.Gly65Asp	Energy production and conversion
	DA14745	Urine	3458537	CDS: I6N99_17095	I6N99_17095:c.86_92del	I6N99_17095:p.Ala31fs	Unknown (no putative conserved domains)
	Cluster D_3		3471065	CDS: mutS (I6N99_17160)	mutS:c.192A>C	mutS:p.Glu64Asp	Replication, recombination and repair
	DA14749	Feces	3506114	CDS: rlmD (I6N99_17325)	rlmD:c.1261G>A	rlmD:p.Gly421Ser	Translation, ribosomal structure and biogenesis	Ribosomes
	Cluster 25085+25080		3581348	CDS: pduO (I6N99_17710)/pduO	pduO:c.140C>G	pduO:p.Ala47Gly	Secondary metabolism biosynthesis, transport and catabolism	Propanediol metabolism
	DA14750	Feces	3591574	CDS: amiC (I6N99_17760)	amiC:c.382_383insC	amiC:p.Leu128fs	Cell wall/membrane/envelope biogenesis	Peptidoglycan
	Cluster 25061+25060		3671618	CDS: fimH (I6N99_18115)	fimH:c.323C>G	fimH:p.Thr108Ser	Extracellular structures (polysaccharides, fimbriae)	Type 1 fimbriae
	DA14745	Urine	3724643	CDS: argP (I6N99_18395)	argP:c.452_460delTGCCAAGCT	argP:p.Leu151_Cys154delinsArg	Amino acid metabolism and transport	Transcriptional regulator
	Cluster D_2		4026811	'---->I6N99_19935 X rrf (I6N99_19940)<----
	DA25119	Feces	4041897	'---->I6N99_20025 X zntR (I6N99_20030) <----
	Cluster C_1		4241168	CDS: bcsQ (I6N99_21000)	bcsQ:c.86T>C	bcsQ:p.Leu29Pro	Extracellular	Cellulose
	Cluster C_2		4391067	CDS: yicI (I6N99_21695)	yicI:c.1700G>A	yicI:p.Cys567Tyr	Carbohydrate metabolism and transport	Carbohydrate metabolism
	DA25072	Wound	4428542	CDS: galB (I6N99_21890)	galB:c.292A>T	galB:p.Lys98*	Carbohydrate metabolism and transport	Carbohydrate metabolism
	Cluster D_4		4537358	CDS: I6N99_22420	I6N99_22420:c.649_650insG	I6N99_22420:p.Ala217fs	Lipid metabolism	Fatty acic metabolism
	Cluster A_1		4573873	CDS: I6N99_22590	I6N99_22590:c.227_229delCCG	I6N99_22590:p.Ala76_Gly77delinsGly	Amino acid metabolism and transport	Amino acid transport
	DA14749	Feces	4575656	CDS: I6N99_22595	I6N99_22595:c.819_820insG	I6N99_22595:p.Asp274fs	Transcription regulator (unspecified)	LacI family DNA-binding transcriptional regulator
	DA14750	Feces	4595125	CDS: cpxA (I6N99_22685)	cpxA:c.502_504delCTG	cpxA:p.Leu168del	Signal transduction mechanisms + Cell wall/membrane/envelope biogenesis	Two-component system
	DA14750	Feces	4596096	CDS: cpxR (I6N99_22690)	cpxR:c.228G>A	cpxR:p.Met76Ile	Signal transduction mechanisms + Cell wall/membrane/envelope biogenesis	Two-component system
	Cluster F_1		4597310	CDS: fieF (I6N99_22700)	fieF:c.176T>C	fieF:p.Val59Ala	Inorganic ion metabolism and transport	Efflux of cations
	DA14748	Feces	4662333	CDS: rhlB (I6N99_22995)	rhlB:c.948_949insC	rhlB:p.Ala317fs	Transcription	RNA helicase
	Cluster 25085+25080		4705796	metR:c.429G>C	metR:p.Met143Ile	metR:p.Met143Ile	Amino acid metabolism and transport	Amino acid metabolism (methionine)
	DA25082	Urine	4918692	CDS: pgaA (I6N99_24180)	pgaA:c.58T>G	pgaA:p.Tyr20Asp	Extracellular structures	PNAG
	Cluster C_1		4944941	CDS: I6N99_24295	I6N99_24295:c.220G>T	I6N99_24295:p.Ala74Ser	Defense mechanisms	Bacteriocins
	DA25108	Feces	4990332	CDS: ulaE (I6N99_24530)	ulaE:c.791T>G	ulaE:p.Val264Gly	Carbohydrate metabolism and transport + Energy production and conversion	Carbohydrate metabolism
	Cluster D_1		5036989	CDS: I6N99_24770	5036989..5037109	deletion end I6N99_24770	Unknown
	DA14749	Feces	5102152	<---- I6N99_25055 X I6N99_25060 <----
	Cluster A_1		5223051	CDS: I6N99_25645	I6N99_25645:c.40T>C	I6N99_25645:p.Tyr14His	Signal transduction mechanisms	c-di-GMP (GGDEF)
	Mutations linked to loss of virulence
	DA25065	Urine	19934	CDS: ribF (I6N99_00095)	ribF:c.169C>A	ribF:p.Gln57Lys	Coenzyme metabolism	Riboflavin synthesis	Tip	Isolate from cluster			Attenuation	Trending sensitive
	DA14743	Urine	20539	4x amplification of ileS, lspA, fkpB, ispH, rihC, ltrA, alaXM, sitB, oadB1, oadA, oadG, citS, citC, citD, citE, citG	20539..40830	large amplification	Multiple		Tip				Attenuation	Sensitive
	DA25126	Urine	28861	CDS: citB (I6N99_00140)	citB:c.416T>G	citB:p.Leu139Arg	Signal transduction mechanisms + Carbohydrate metabolism	Two component system + Citrate/malate metabolism	Tip	Isolate from cluster
	Cluster D_5		29886	CDS: citA (I6N99_00145)	citA:c.1090C>G	citA:p.Gln364Glu	Signal transduction mechanisms + Carbohydrate metabolism and transport	Two-component system + Citrate/malate metabolism
	DA69557	Feces	30071	CDS: citA (I6N99_00145)	citA:c.905A>T	citA:p.Gln302Leu	Signal transduction mechanisms + Carbohydrate metabolism and transport	Two-component system + Citrate/malate metabolism		Tip				Slower killing	Trending sensitive
	Cluster D_5		36193	CDS: citC (I6N99_00170)	citC:c.40A>C	citC:p.Lys14Gln	Carbohydrate metabolism and transport	Citrate/malate metabolism
	Cluster D_5		36377	CDS: citC (I6N99_00170)	citC:c.224A>C	citC:p.Lys75Thr	Carbohydrate metabolism and transport	Citrate/malate metabolism
	DA25064	Urine	80724	CDS: sgrR (I6N99_00340)	sgrR:c.437T>A	sgrR:p.Ile146Asn	Carbohydrate metabolism and transport + Transcription		Tip				Attenuation	no change
	DA14753	Feces	86287	CDS: I6N99_00370	I6N99_00370:c.1076C>T	I6N99_00370:p.Ser359Leu	Transport (unspecified)	MFS transporter		Tip	Isolate from cluster			Slower killing	no change
	DA25089	Feces	119743	'----> lpxC(I6N99_00505) X secM (I6N99_00510)) ---->					Tip	Isolate from cluster			Attenuation	no change
	DA25064	Urine	127831	CDS: gspE (I6N99_00550)	gspE:c.1264G>A	gspE:p.Glu422Lys	Secretion	Protein transport	Tip				Attenuation	no change
	DA25102	Urine	128685	CDS: gspE (I6N99_00550)	gspE:c.410T>C	gspE:p.Leu137Pro	Secretion	Protein transport	Tip	Isolate from cluster			Attenuation	Sensitive
	DA69557	Feces	136327	<---- aroP (I6N99_00585) X pdhR (I6N99_00590) ---->						Tip				Slower killing	Trending sensitive
	Cluster 25101+14758		144785	CDS: I6N99_00615	I6N99_00615:c.590G>T	I6N99_00615:p.Gly197Val	Unknown	Putative secreted protein
	DA25066	Wound	194960	CDS: fhuA (I6N99_00855)	fhuA:c.154C>T	fhuA:p.Gln52*	Inorganic ion transport and metabolism	Siderophore-dependent iron uptake		Tip	Isolate from cluster			Slower killing	Trending resistant
	DA25065	Urine	195328	CDS: fhuA (I6N99_00855)	fhuA:c.522C>G	fhuA:p.Tyr174*	Inorganic ion transport and metabolism	Siderophore-dependent iron uptake	Tip	Isolate from cluster			Attenuation	Trending sensitive
	DA25104	Urine	195687	CDS: fhuA (I6N99_00855)	195687..195960	274 nt deletion in fhuA	Inorganic ion transport and metabolism	Siderophore-depdent iron uptake	Tip	Isolate from cluster			Attenuation	Sensitive
	DA25091	Feces	210122	CDS: cdaR (I6N99_00915)	cdaR:c.453A>C	cdaR:p.Glu151Asp	Carbohydrate metabolism and transport	Carbohydrate metabolism and transport + transcriptional regulator	Tip	Isolate from cluster			Attenuation	Sensitive
	Cluster B_2		264773	tRNA: tRNA-Asp (I6N99_01185)	tRNA: tRNA-Asp (I6N99_01185)	tRNA: tRNA-Asp (I6N99_01185)	Translation, ribosomal structure and biogenesis	Translation
	Cluster D_5		292928	<---- csiD (I6N99_01320) X I6N99_01325 ---->
	DA69557	Feces	310808	CDS: I6N99_01400	I6N99_01400:c.459A>T	I6N99_01400:p.Glu153Asp	Hypothetical			Tip				Slower killing	Trending sensitive
	DA69557	Feces	320324	'<--- I6N99_01455 X <--- I6N99_01460						Tip				Slower killing	Trending sensitive
	DA25121	Urine	335639	CDS: ecpR (I6N99_01535)	ecpR:c.436C>A	ecpR:p.Pro146Thr	Extracellular structures	Fimbriae (enterobacterial common pilus)		Tip				Slower killing	Sensitive
	DA25125	Urine	335639	CDS: ecpR (I6N99_01535)	ecpR:c.436C>A	ecpR:p.Pro146Thr	Extracellular structures	Fimbriae (enterobacterial common pilus)		Tip
	DA25064	Urine	358097	CDS: tauA (I6N99_01650)	tauA:c.919G>A	tauA:p.Gly307Arg	Amino acid metabolism and transport	Taurine transport	Tip				Attenuation	no change
	DA25094	Urine	365673	<---- ampH (I6N99_01685) X I6N99_01690 ---->					Tip	Isolate from cluster			Attenuation	no change
	DA25086	Urine	367269	CDS: sbmA (I6N99_01695)	sbmA:c.767G>A	sbmA:p.Gly256Asp	Defense mechanisms	Antimicrobial peptide transport/bacteriocins	Tip	Isolate from cluster			Attenuation	no change
	DA25122	Blood	388690	'----> phoR (I6N99_01805) X brnQ (I6N99_01810) ---->					Tip	Isolate from cluster
	DA25065	Urine	420322	CDS: ispA (I6N99_01975)	ispA:c.464G>A	ispA:p.Cys155Tyr	Coenzyme metabolism		Tip	Isolate from cluster			Attenuation	Trending sensitive
	DA25123	Wound	431527	CDS: I6N99_02030	I6N99_02030:c.904A>C	I6N99_02030:p.Ile302Leu	Energy production and conversion		Tip	Isolate from cluster
	DA25064	Urine	433602	CDS: I6N99_02040	I6N99_02040:c.850G>A	I6N99_02040:p.Glu284Lys	Energy production and conversion		Tip				Attenuation	no change
	DA14751	Feces	451808	CDS: hupB (I6N99_02120)	hupB:c.172C>T	hupB:p.Arg58Cys	Replication, recombination and repair			Tip				Attenuation	Sensitive
	DA25132	Feces	455209	CDS: queC (I6N99_02140)	queC:c.634delC	queC:p.Gln212fs	Nucleotide metabolism and transport			Tip	Isolate from cluster
	Cluster 25101+14758		474363	CDS: I6N99_02240	I6N99_02240:c.124delG	I6N99_02240:p.Asp42fs	Signal transduction mechanisms	c-di-GMP (EAL)
	DA25096	Feces	476097	<---- ugpC (I6N99_02245) X I6N99_02250 ---->			Carbohydrate metabolism and transport	Transport		Tip	Isolate from cluster			Slower killing	no change
	DA69557	Feces	477503	CDS: I6N99_02255	I6N99_02255:c.23A>G	I6N99_02255:p.Asn8Ser	Carbohydrate metabolism and transport	Transport		Tip				Slower killing	Trending sensitive
	DA14751	Feces	477974	CDS: I6N99_02255	I6N99_02255:c.493_494insACT	I6N99_02255:p.Asn165delinsAsnTyr	Carbohydrate metabolism and transport	Transport		Tip				Attenuation	Sensitive
	DA69557	Feces	480857	CDS: I6N99_02265	I6N99_02265:c.1203A>T	I6N99_02265:p.*401Tyr	Carbohydrate metabolism and transport	Metabolsim		Tip				Slower killing	Trending sensitive
	DA69557	Feces	486159	'----> I6N99_02285 X I6N99_02290 ---->						Tip				Slower killing	Trending sensitive
	Cluster 25101+14758		555826	CDS: I6N99_02720	I6N99_02720:c.226G>A	I6N99_02720:p.Asp76Asn	Hypothetical
	Cluster 25101+14758		558774	<---- I6N99_02745 X I6N99_02750 ---->
	DA25103	Feces	585870	CDS: I6N99_02915	I6N99_02915:c.199G>A	I6N99_02915:p.Ala67Thr	Hypothetical			Tip				Slower killing	Sensitive	Capsule loss
	DA69557	Feces	594824	CDS: cadC (I6N99_02970)	cadC:c.838C>A	cadC:p.Gln280Lys	Amino acid metabolism and transport + Transcription			Tip				Slower killing	Trending sensitive
	DA25057	Urine	601955	CDS: lysS (I6N99_02990)	lysS:c.604G>T	lysS:p.Gly202Cys	Translation, ribosomal structure and biogenesis	Translation	Tip				Attenuation	Sensitive
	DA14751	Feces	605455	CDS: I6N99_03005	I6N99_03005:c.596C>T	I6N99_03005:p.Ala199Val	Energy production and conversion			Tip				Attenuation	Sensitive
	DA25133	Feces	609564	'----> I6N99_03020 X I6N99_03025 ---->						Tip				Attenuation	Sensitive
	DA25065	Urine	614579	CDS: scrR (I6N99_03045)	I6N99_03045:c.626G>A	I6N99_03045:p.Gly209Asp	Carbohydrate metabolism and transport	Transciptional regulator	Tip	Isolate from cluster			Attenuation	Trending sensitive
	DA25133	Feces	614628	CDS:scrR (I6N99_03045)	I6N99_03045:c.577C>T	I6N99_03045:p.Gln193*	Carbohydrate metabolism and transport	Transcriptional regulator		Tip				Attenuation	Sensitive
	DA25090	Urine	615186	CDS:scrR ( I6N99_03045)	I6N99_03045:c.19C>T	I6N99_03045:p.Arg7Cys	Carbohydrate metabolism and transport	Transcriptional regulator	Tip	Isolate from cluster			Attenuation	no change
	DA25064	Urine	619661	CDS: scrY (I6N99_03060)	619661^619662 duplication in promoter		Carbohydrate metabolism and transport	Transport	Tip				Attenuation	no change
	DA25102	Urine	626410	<---- fepB ( I6N99_03095) X I6N99_03100 ---->			Inorganic ion transport and metabolism	Siderophore-dependent iron uptake	Tip	Isolate from cluster			Attenuation	Sensitive
	DA25102	Urine	626420	<---- fepB ( I6N99_03095) X I6N99_03100 ---->					Tip	Isolate from cluster			Attenuation	Sensitive
	DA25065	Urine	670453	CDS: nfsB (I6N99_03300)	nfsB:c.304G>T	nfsB:p.Glu102*	Energy production and conversion		Tip	Isolate from cluster			Attenuation	Trending sensitive
	DA14751	Feces	671504	CDS: envR (I6N99_03310)	671504..671518	Deletion in envR	Defense mechanisms	Efflux + transcriptional regulator		Tip				Attenuation	Sensitive
	DA25126	Urine	671620	CDS: envR (I6N99_03310)	envR:c.206delC	envR:p.Thr69fs	Defense mechanisms	Efflux + transcription regulator	Tip	Isolate from cluster
	DA14751	Feces	671924	<---- I6N99_03310 X I6N99_03315 ---->						Tip				Attenuation	Sensitive
	DA25065	Urine	702170	CDS: ddpC (I6N99_03440)	ddpC:c.637G>A	ddpC:p.Ala213Thr	Transport (unspecified)	Peptide/protein transport	Tip	Isolate from cluster			Attenuation	Trending sensitive
	DA25065	Urine	730175	CDS: fepA (I6N99_03555)	fepA:c.200C>A	fepA:p.Pro67His	Inorganic ion transport and metabolism	Siderophore-dependent iron uptake	Tip	Isolate from cluster			Attenuation	Trending sensitive
	DA25102	Urine	730220	CDS: fepA (I6N99_03555)	fepA:c.155C>T	fepA:p.Ala52Val	Inorganic ion transport and metabolism	Siderophore-dependent iron uptake	Tip	Isolate from cluster			Attenuation	Sensitive
	DA25089	Feces	730368	<---- fepA (I6N99_03555) X fes (I6N99_03560) ---->	(duplication)		Inorganic ion transport and metabolism	Siderophore-depdent iron uptake	Tip	Isolate from cluster			Attenuation	no change
	DA14735	Urine	730380	<---- fepA (I6N99_03555) X fes (I6N99_03560) ---->			Inorganic ion transport and metabolism	Siderophore-dependent iron uptake	Tip				Slower killing	Sensitive					Secretion	2	1	3
	DA25071	Urine	730380	<---- fepA (I6N99_03555) X fes (I6N99_03560) ---->			Inorganic ion transport and metabolism	Siderophore-depdent iron uptake	Tip				Attenuation	Sensitive
	DA25090	Urine	730380	<---- fepA (I6N99_03555) X fes (I6N99_03560) ---->			Inorganic ion transport and metabolism	Siderophore-depdent iron uptake	Tip	Isolate from cluster			Attenuation	no change
	DA25064	Urine	730385	<---- fepA (I6N99_03555) X fes (I6N99_03560) ---->			Inorganic ion transport and metabolism	Siderophore-dependent iron uptake	Tip				Attenuation	no change
	DA25065	Urine	730385	<---- fepA (I6N99_03555) X fes (I6N99_03560) ---->			Inorganic ion transport and metabolism	Siderophore-dependent iron uptake	Tip	Isolate from cluster			Attenuation	Trending sensitive
	DA14756	Urine	730540	<---- fepA (I6N99_03555) X fes (I6N99_03560) ---->			Inorganic ion transport and metabolism	Siderophore-depdent iron uptake	Tip	Isolate from cluster			Attenuation	Sensitive
	DA14751	Feces	730541	<---- fepA (I6N99_03555) X fes (I6N99_03560) ---->			Inorganic ion transport and metabolism	Siderophore-depdent iron uptake		Tip				Attenuation	Sensitive
	DA14755	Feces	730541	<---- fepA (I6N99_03555) X fes (I6N99_03560) ---->			Inorganic ion transport and metabolism	Siderophore-depdent iron uptake		Tip				Slower killing	no change
	DA25064	Urine	730546	<---- fepA (I6N99_03555) X fes (I6N99_03560) ---->			Inorganic ion transport and metabolism	Siderophore-dependent iron uptake	Tip				Attenuation	no change
	DA25086	Urine	730563	<---- fepA (I6N99_03555) X fes (I6N99_03560) ---->			Inorganic ion transport and metabolism	Siderophore-depdent iron uptake	Tip	Isolate from cluster			Attenuation	no change
	DA69557	Feces	759110	CDS: I6N99_03680	I6N99_03680:c.617T>A	I6N99_03680:p.Phe206Tyr	Cell wall/membrane/envelope biogenesis	Outer membrane protein		Tip				Slower killing	Trending sensitive
	DA25061	Blood	810004	CDS: dacA (I6N99_03925)	dacA:c.787A>G	dacA:p.Thr263Ala	Cell wall/membrane/envelope biogenesis	Peptidoglycan		Tip	Isolate from cluster			Slower killing	no change
	DA25058	Urine	814040	CDS: mrdA (I6N99_03940)	mrdA:c.991A>C	mrdA:p.Thr331Pro	Cell wall/membrane/envelope biogenesis	Peptidoglycan	Tip	Isolate from cluster			Attenuation	Sensitive
	DA25122	Blood	839542	CDS: asnB (I6N99_04080)	asnB:c.230A>T	asnB:p.Glu77Val	Amino acid metabolism and transport	Amino acid metabolism (asparagine)	Tip	Isolate from cluster
	DA25102	Urine	854546	'---->seqA (I6N99_04155) X pgm (I6N99_04160) ---->					Tip	Isolate from cluster			Attenuation	Sensitive
	DA25102	Urine	864441	CDS: kdpF (I6N99_04195)	kdpF:c.11G>A	kdpF:p.Gly4Asp	Energy production and conversion		Tip	Isolate from cluster			Attenuation	Sensitive
	DA14755	Feces	897243	2x tRNA-Lys	897243..897689	Deletion 2x tRNA-Lys	Translation, ribosomal structure and biogenesis	Translation		Tip				Slower killing	no change
	DA25103	Feces	910584	CDS: modE (I6N99_04460)	modE:c.196C>A	modE:p.Arg66Ser	Coenzyme metabolism	Molybdenum uptake and metabolism		Tip				Slower killing	Sensitive	Capsule loss
	DA25065	Urine	911645	CDS: modA (I6N99_11665)	modA:c.422T>A	modA:p.Val141Glu	Coenzyme metabolism	Molybdenum metabolism and uptake	Tip	Isolate from cluster			Attenuation	Trending sensitive
	DA69557	Feces	917025	<---- ycgZ (I6N99_04505) X ycgF (I6N99_04510) ---->			Signal transduction mechanisms	c-di-GMP (BLUF-EAL)		Tip				Slower killing	Trending sensitive
	DA25065	Urine	919420	CDS: I6N99_04520	I6N99_04520:c.504dupT	I6N99_04520:p.Asn169fs	Signal transduction mechanisms	c-di-GMP (regulator)	Tip	Isolate from cluster			Attenuation	Trending sensitive
	DA14743	Urine	926638	<---- I6N99_04550 X I6N99_04555 <----					Tip				Attenuation	Sensitive					Inorganic ion transport and metabolism	22	7	29
	DA25102	Urine	947388	<---- I6N99_04640 X uvrB (I6N99_04645) ---->					Tip	Isolate from cluster			Attenuation	Sensitive
	DA69557	Feces	947544	<---- I6N99_04640 X uvrB (I6N99_04645) ---->						Tip				Slower killing	Trending sensitive
	DA25089	Feces	950506	CDS: pmrB (I6N99_04650)	pmrB:c.607T>C	pmrB:p.Ser203Pro	Signal transduction mechanisms + Cell wall/membrane/envelope biogenesis	Two-component + LPS	Tip	Isolate from cluster			Attenuation	no change
	Cluster B_1		961093	CDS: clsB (I6N99_04705), CDS: ybhP (I6N99_04710)	clsB:c.[3delG]; ybhP:c.[761delG]	clsB:p.[Val1fs]; ybhP:p.[*254fs]	Cell wall/membrane/envelope biogenesis	LPS
	DA69557	Feces	1029976	<---- ybjG (I6N99_05005) X kdeA (I6N99_05010 ---->						Tip				Slower killing	Trending sensitive
	DA25065	Urine	1031970	CDS: ybjI (I6N99_05015)	ybjI:c.176C>A	ybjI:p.Ala59Asp	Carbohydrate metabolism and transport	Carbohydrate metabolism	Tip	Isolate from cluster			Attenuation	Trending sensitive
	DA14751	Feces	1034119	'----> I6N99_05025 X I6N99_05030<----						Tip				Attenuation	Sensitive
	DA25065	Urine	1037677	CDS: nfsA (I6N99_05050)	nfsA:c.428T>C	nfsA:p.Leu143Pro	Energy production and conversion		Tip	Isolate from cluster			Attenuation	Trending sensitive
	DA69557	Feces	1042825	CDS: potH (I6N99_05075)	potH:c.500T>A	potH:p.Phe167Tyr	Secondary metabolism biosynthesis, transport and catabolism	Putrescine transport		Tip				Slower killing	Trending sensitive
	DA25132	Feces	1043495	CDS: potI (I6N99_05080)	potI:c.220T>A	potI:p.Cys74Ser	Secondary metabolism biosynthesis, transport and catabolism	Putrescine transport		Tip	Isolate from cluster
	DA25065	Urine	1049562	CDS: artM (6N99_05110)	artM:c.209G>C	artM:p.Gly70Ala	Amino acid metabolism and transport	Amino acid transport	Tip	Isolate from cluster			Attenuation	Trending sensitive
	DA69557	Feces	1052937	<---- I6N99_05130 X I6N99_05135						Tip				Slower killing	Trending sensitive
	DA25097	Urine	1054201	CDS: I6N99_05140	I6N99_05140:c.608C>T	I6N99_05140:p.Ala203Val	Signal transduction mechanisms	c-di-GMP (MASE5 + GGDEF)		Tip	Isolate from cluster			Slower killing	no change
	DA14751	Feces	1082040	CDS: ftsK (I6N99_05255)	ftsK:c.143A>G	ftsK:p.Asp48Gly	Cell cycle control, cell division, chromosome partitioning	Cell division		Tip				Attenuation	Sensitive
	DA25122	Blood	1110300	CDS: I6N99_05345	I6N99_05345:c.1942A>T	I6N99_05345:p.Ser648Cys	Unknown		Tip	Isolate from cluster
	DA25065	Urine	1126130	CDS: ldtD (I6N99_05405)	ldtD:c.1111C>T	ldtD:p.Gln371*	Cell wall/membrane/envelope biogenesis	Peptidoglycan	Tip	Isolate from cluster			Attenuation	Trending sensitive
	DA25122	Blood	1130290	CDS: ompK35 (I6N99_05425)	ompK35:c.562_563insAATG	ompK35:p.Gly188fs	Cell wall/membrane/envelope biogenesis	OMP	Tip	Isolate from cluster
	DA25064	Urine	1130967	<---- ompK35 (I6N99_05425) X asnS (I6N99_05430) <----					Tip				Attenuation	no change
	DA69557	Feces	1152733	CDS: rlmKL (I6N99_05510)	rlmKL:c.2057T>G	rlmKL:p.Phe686Cys	Translation, ribosomal structure and biogenesis	Ribosomes		Tip				Slower killing	Trending sensitive
	Cluster B_3		1162408	CDS: ompA (I6N99_05555)		ompA: insertion 9 amino acids	Cell wall/membrane/envelope biogenesis	OMP
	DA14751	Feces	1174569	CDS: yccA (I6N99_05625)	yccA:c.485T>A	yccA:p.Leu162Gln	Cell wall/membrane/envelope biogenesis			Tip				Attenuation	Sensitive
	DA25133	Feces	1189244	CDS: puuC (I6N99_05680)	puuC:c.4A>G	puuC:p.Met2Val	Energy production and conversion			Tip				Attenuation	Sensitive
	Cluster 25101+14758		1215333	CDS: nupC (I6N99_05815)	nupC:c.82delA	nupC:p.Ile28fs	Nucleotide metabolism and transport
	Cluster 25101+14758		1242375	<----bssS (I6N99_05965) X dinI (I6N99_05970) <----				bssS (I6N99_05965) "biofilm formation regulator BssS"
	Cluster 25101+14758		1250789	CDS: I6N99_06010	I6N99_06010:c.526G>A	I6N99_06010:p.Val176Ile	Transport (unspecified)	MFS transporter
	DA69557	Feces	1253649	CDS: rne (I6N99_06025)	rne:c.1974G>T	rne:p.Glu658Asp	Translation, ribosomal structure and biogenesis	Translation		Tip				Slower killing	Trending sensitive
	DA14751	Feces	1312165	CDS: phoQ (I6N99_06305)	phoQ:c.412G>C	phoQ:p.Glu138Gln	Signal transduction mechanisms + Cell wall/membrane/envelope biogenesis	Two-component system + LPS		Tip				Attenuation	Sensitive
	DA69557	Feces	1324447	<---- I6N99_06385 X I6N99_06390 <----						Tip				Slower killing	Trending sensitive
	DA25095	Urine	1343934	CDS: I6N99_06505	I6N99_06505:c.38T>C	I6N99_06505:p.Leu13Pro	Signal transduction mechanisms	c-di-GMP (GAF + GGDEF)	Tip	Isolate from cluster			Attenuation	no change
	DA25097	Urine	1344121	Prophage deletion 1344121..1381278	1344121..1381278		Mobilome, prophages, transposons	Prophage		Tip	Isolate from cluster			Slower killing	no change
	DA14755	Feces	1352252	CDS: I6N99_06560	I6N99_06560:c.1907C>A	I6N99_06560:p.Ala636Asp	Replication, recombination and repair			Tip				Slower killing	no change
	DA14758	Feces	1397308	CDS: I6N99_06810	1397308..1397316	Deletion 9 nt in I6N99_06810	Unknown			Tip	Isolate from cluster			no change	Sensitive	Capsule loss
	DA69557	Feces	1402749	CDS: gapA (I6N99_06835)	gapA:c.995A>C	gapA:p.*332Ser	Energy production and conversion			Tip				Slower killing	Trending sensitive
	DA69557	Feces	1403823	<---- gapA (I6N99_06835) X msrB (I6N99_06840) ---->						Tip				Slower killing	Trending sensitive
	DA14751	Feces	1407188	CDS: I6N99_06860	I6N99_06860:c.193G>A	I6N99_06860:p.Gly65Arg	Energy production and conversion			Tip				Attenuation	Sensitive
	DA25102	Urine	1421849	<---- I6N99_06920 (phoN) X I6N99_06925 (selD) ---->					Tip	Isolate from cluster			Attenuation	Sensitive
	DA25103	Feces	1436835	<---- xthA (I6N99_06990) X I6N99_06995 ---->						Tip				Slower killing	Sensitive	Capsule loss
	DA25102	Urine	1462430	CDS: ispZ (I6N99_07120)	ispZ:c.220A>G	ispZ:p.Ile74Val	Cell cycle control, cell division, chromosome partitioning	Cell division	Tip	Isolate from cluster			Attenuation	Sensitive
	Cluster 25101+14758		1467511	CDS: fiu (I6N99_07145)	fiu:c.380A>G	fiu:p.Asn127Ser	Inorganic ion transport and metabolism	Siderophore-dependent iron uptake
	DA69557	Feces	1469039	CDS: I6N99_07155	I6N99_07155:c.14A>G	I6N99_07155:p.Asp5Gly	Hypothetical			Tip				Slower killing	Trending sensitive
	DA69557	Feces	1488398	'----> topA (I6N99_07245) X cysB (I6N99_07250) ---->						Tip				Slower killing	Trending sensitive
	DA25103	Feces	1500382	CDS: rnb (I6N99_07310)	rnb:c.884A>T	rnb:p.Glu295Val	Translation, ribosomal structure and biogenesis			Tip				Slower killing	Sensitive	Capsule loss
	Cluster 25101+14758		1508590	Putative prophage CPS-53 deletion	1508590..1559087	Deletion of Putative prophage CPS-53	Mobilome, prophages, transposons	Prophage
	DA14755	Feces	1515811	CDS: I6N99_07380	I6N99_07380:c.118G>A	I6N99_07380:p.Ala40Thr	Replication, recombination and repair			Tip				Slower killing	no change
	DA25122	Blood	1516630	<---- I6N99_07390 X I6N99_07395 <----			Mobilome, prophages, transposons	Phage	Tip	Isolate from cluster
	DA25102	Urine	1549217	CDS: I6N99_07620	I6N99_07620:c.688G>A	I6N99_07620:p.Gly230Arg	Unknown		Tip	Isolate from cluster			Attenuation	Sensitive
	DA69557	Feces	1593769	CDS: I6N99_07825	I6N99_07825:c.1206A>T	I6N99_07825:p.Glu402Asp	Unknown			Tip				Slower killing	Trending sensitive
	DA25083	Feces	1610902	CDS: I6N99_07890	1610902^1610907	IS5R insertion in I6N99_07890	Defense mechanisms	T6SS		Tip	Isolate from cluster			Slower killing	Sensitive
	DA25097	Urine	1612777	CDS: vasK (I6N99_07900)	vasK:c.527_528insGCTGCGCAA	vasK:p.Ala176delinsAlaLeuArgLys	Defense mechanisms	T6SS		Tip	Isolate from cluster			Slower killing	no change
	DA25065	Urine	1640808	CDS: dbpA (I6N99_08040)	dbpA:c.338G>A	dbpA:p.Gly113Asp	Translation, ribosomal structure and biogenesis	Ribosome	Tip	Isolate from cluster			Attenuation	Trending sensitive
	DA69557	Feces	1644631	CDS: ompK37 (I6N99_08060)	ompK37:c.425A>T	ompK37:p.Asn142Ile	Cell wall/membrane/envelope biogenesis	OMP		Tip				Slower killing	Trending sensitive
	DA14751	Feces	1661157	CDS: I6N99_08130	I6N99_08130:c.148G>T	I6N99_08130:p.Glu50*	Secondary metabolism biosynthesis, transport and catabolism			Tip				Attenuation	Sensitive
	DA69557	Feces	1671432	CDS: tynA (I6N99_08175)	tynA:c.662A>T	tynA:p.Asp221Val	Amino acid metabolism and transport	Amino acid metabolism		Tip				Slower killing	Trending sensitive
	DA25065	Urine	1703992	CDS: astD (I6N99_08320)	astD:c.1115A>C	astD:p.Glu372Ala	Energy production and conversion		Tip	Isolate from cluster			Attenuation	Trending sensitive
	DA25102	Urine	1743658	<--- ogt (I6N99_08510) X I6N99_08515. --->					Tip	Isolate from cluster			Attenuation	Sensitive
	DA25103	Feces	1795309	CDS: dmsA (I6N99_08750)	dmsA:c.712A>C	dmsA:p.Thr238Pro	Energy production and conversion			Tip				Slower killing	Sensitive	Capsule loss
	DA69557	Feces	1812747	CDS: blrP1 (I6N99_08860)	blrP1:c.93T>A	blrP1:p.Asn31Lys	Signal transduction mechanisms	c-di-GMP (BLUF + EAL)		Tip				Slower killing	Trending sensitive
	DA69557	Feces	1813448	CDS: kbvR (I6N99_08870)	kbvR:c.554T>A	kbvR:p.Phe185Tyr	Signal transduction mechanisms + transcription			Tip				Slower killing	Trending sensitive
	DA25090	Urine	1814161	<---- kbvR (I6N99_08870) X I6N99_08875 ---->	1814161^1814166	IS5R insertion kbvR (I6N99_08870) and I6N99_08875			Tip	Isolate from cluster			Attenuation	no change
	DA14755	Feces	1817482	CDS: ygbL (I6N99_08890)	ygbL:c.614T>A	ygbL:p.Leu205Gln	Carbohydrate transport and metabolism			Tip				Slower killing	no change
	DA25058	Urine	1828888	CDS: lacI (I6N99_08935)	lacI:c.330G>T	lacI:p.Gln110His	Carbohydrate transport and metabolism	Carbohydrate metabolism + transcriptional regulator	Tip	Isolate from cluster			Attenuation	Sensitive
	DA25065	Urine	1841517	CDS: eamA (I6N99_09000)	eamA:c.442A>C	eamA:p.Thr148Pro	Amino acid metabolism and transport	Amino acid transport	Tip	Isolate from cluster			Attenuation	Trending sensitive
	Cluster B_1		1850747	CDS: I6N99_09055	I6N99_09055:c.74A>T	I6N99_09055:p.Lys25Ile	Energy production and conversion
	Cluster B_7		1860066	CDS: I6N99_09105	I6N99_09105:c.696_697insCCGCTG	I6N99_09105:p.Tyr232_Pro233insProLeu	Signal transduction mechanisms	c-di-GMP (GGDEF + PAS)
	DA69557	Feces	1875078	CDS: I6N99_09190	I6N99_09190:c.145A>G	I6N99_09190:p.Lys49Glu	Unknown/hypothetical			Tip				Slower killing	Trending sensitive
	DA25065	Urine	1892783	CDS: I6N99_09275	I6N99_09275:c.206C>T	I6N99_09275:p.Pro69Leu	Post-translational modification, protein turnover, chaperone functions		Tip	Isolate from cluster			Attenuation	Trending sensitive
	DA25065	Urine	1896985	CDS: I6N99_08090	I6N99_08090:c.580C>T	I6N99_08090:p.Arg194Cys	Unknown		Tip	Isolate from cluster			Attenuation	Trending sensitive
	Cluster A_3		1914362	CDS: I6N99_09385	I6N99_09385:c.963G>A	I6N99_09385:p.Met321Ile	Transport (unspecified)	MFS transporter
	DA69557	Feces	1920598	<----I6N99_09410 X I6N99_09405 <----						Tip				Slower killing	Trending sensitive
	DA25094	Urine	1925999	CDS: deoC (I6N99_09435)	deoC:c.521C>G	deoC:p.Thr174Ser	Nucleotide metabolism and transport		Tip	Isolate from cluster			Attenuation	no change
	DA25065	Urine	1928277	CDS: I6N99_09445	I6N99_09445:c.444delA	I6N99_09445:p.Tyr149fs	Carbohydrate metabolism and transport	Transcriptional regulator	Tip	Isolate from cluster			Attenuation	Trending sensitive
	DA14755	Feces	1935149	I6N99_09485	1935149..1935205	Deletion in I6N99_09485	Mobilome, prophages, transposons	Transposon		Tip				Slower killing	no change
	DA69557	Feces	1951918	CDS: lysM (I6N99_09555)	lysM:c.206A>T	lysM:p.Lys69Ile	Cell wall/membrane/envelope biogenesis	Peptidoglycan		Tip				Slower killing	Trending sensitive
	DA69557	Feces	1952651	CDS: I6N99_09560	I6N99_09560:c.74A>T	I6N99_09560:p.Lys25Ile	Unknown			Tip				Slower killing	Trending sensitive
	DA69557	Feces	1959307	CDS: I6N99_09590	I6N99_09590:c.753delA	I6N99_09590:p.Lys251fs	Carbohydrate metabolism and transport	Carbohydrate transport		Tip				Slower killing	Trending sensitive
	DA69557	Feces	1971599	CDS: alsE (I6N99_09660)	alsE:c.170T>A	alsE:p.Ile57Asn	Carbohydrate metabolism and transport	Carbohydrate metabolism		Tip				Slower killing	Trending sensitive
	Cluster 25101+14758		1987590	CDS: I6N99_09755	I6N99_09755:c.688G>A	I6N99_09755:p.Ala230Thr	Transcription regulator (unspecified)	LysR family transcriptional regulator
	DA69557	Feces	2009513	CDS: I6N99_09870	I6N99_09870:c.343A>T	I6N99_09870:p.Lys115*	Amino acid transport and metabolism	Amino acid transport		Tip				Slower killing	Trending sensitive
	DA25103	Feces	2010764	CDS: I6N99_09875	I6N99_09875:c.17G>T	I6N99_09875:p.Gly6Val	Lipid metabolism + Secondary metabolism			Tip				Slower killing	Sensitive	Capsule loss
	DA25102	Urine	2042675	CDS: pqqE (I6N99_10040)	pqqE:c.65G>A	pqqE:p.Cys22Tyr	Coenzyme metabolism		Tip	Isolate from cluster			Attenuation	Sensitive
	DA25058	Urine	2051272	CDS: katG (I6N99_10075)	katG:c.58G>A	katG:p.Ala20Thr	Inorganic ion metabolism and transport	Defense against oxidative stress	Tip	Isolate from cluster			Attenuation	Sensitive
	DA69557	Feces	2058487	<----I6N99_10095 (oxyR) X I6N99_10100 <----						Tip				Slower killing	Trending sensitive
	DA14755	Feces	2076787	CDS: maeA (I6N99_10215)	maeA:c.517A>C	maeA:p.Ile173Leu	Energy production and conversion			Tip				Slower killing	no change
	DA25064	Urine	2083597	adhp (I6N99_10245)	2083597^2083603 ISEcp1a insertion (1656 bp) in front		Energy production and conversion		Tip				Attenuation	no change
	DA25087	Urine	2091863	CDS: I6N99_10275	I6N99_10275:c.1027T>C	I6N99_10275:p.Ser343Pro		Defense against oxidative stress		Tip	Isolate from cluster			Slower killing	no change
	DA69557	Feces	2137939	CDS: I6N99_10495	I6N99_10495:c.986C>A	I6N99_10495:p.Pro329His	Amino acid metabolism and transport	Amino acid metabolism		Tip				Slower killing	Trending sensitive
	DA69557	Feces	2150932	CDS: I6N99_10550	I6N99_10550:c.920A>T	I6N99_10550:p.Lys307Ile	Energy production and conversion			Tip				Slower killing	Trending sensitive
	DA69557	Feces	2165086	CDS: I6N99_10635	I6N99_10635:c.14T>A	I6N99_10635:p.Ile5Asn	Transport (unspecified)	ABC transporter substrate-binding protein		Tip				Slower killing	Trending sensitive
	DA14735	Urine	2210187	CDS: dtpA (I6N99_10865)	2210187..2210198 dtpA:c.576_587delCACCATTATTAA	dtpA:p.Ile192_Asn196delinsIle	Transport (unspecified)	Di-/tripeptide transport	Tip				Slower killing	Sensitive
	DA25123	Wound	2211214	'----> dtpA (I6N99_10865) X I6N99_10870 ---->			Amino acid transpot and metabolism	Amino acid transport	Tip	Isolate from cluster
	DA25065	Urine	2219083	CDS: slyA (I6N99_25310)	slyA:c.136_162delCCGCCTGAGCAGTCGCAGATCCAGCTG	slyA:p.Pro46_Leu54del	Defense mechanisms	MarR family transcriptional regulator	Tip	Isolate from cluster			Attenuation	Trending sensitive
	DA14743	Urine	2221879	CDS: ydhK (I6N99_10925)	ydhK:c.1320G>T	ydhK:p.Gln440His	Unknown		Tip				Attenuation	Sensitive
	DA69557	Feces	2237493	CDS: ribC (I6N99_11015)	ribC:c.269T>A	ribC:p.Phe90Tyr	Coenzyme metabolism	Riboflavin		Tip				Slower killing	Trending sensitive
	DA25065	Urine	2239755	CDS: asr (I6N99_11025)	asr:c.390G>T	asr:p.Glu130Asp	Unknown		Tip	Isolate from cluster			Attenuation	Trending sensitive
	DA25104	Urine	2248131	CDS: I6N99_11095	I6N99_11095:c.55T>A	I6N99_11095:p.Cys19Ser	Hypothetical		Tip	Isolate from cluster			Attenuation	Sensitive
	DA25102	Urine	2257888	CDS: I6N99_11150	I6N99_11150:c.44A>T	I6N99_11150:p.Tyr15Phe	Transport (unspecified)	Peptide/protein transport	Tip	Isolate from cluster			Attenuation	Sensitive
	DA25103	Feces	2288390	CDS: atoB (I6N99_11310)	atoB:c.899A>G	atoB:p.Gln300Arg	Lipid metabolism			Tip				Slower killing	Sensitive	Capsule loss
	DA14735	Urine	2304427	CDS: crrB (I6N99_11375)	crrB:c.908T>A	crrB:p.Phe303Tyr	Signal transduction mechanisms	Two-component system + LPS + carbon metabolism	Tip				Slower killing	Sensitive
	Cluster 25101+14758		2306596	CDS: I6N99_11385	I6N99_11385:c.191T>A	I6N99_11385:p.Phe64Tyr	Cell wall/membrane/envelope biogenesis	Peptidoglycan or self-immunity to microcin
	DA69557	Feces	2317032	CDS: I6N99_11445	I6N99_11445:c.662A>T	I6N99_11445:p.Asn221Ile	Energy production and conversion	Pentose phosphate pathway		Tip				Slower killing	Trending sensitive
	DA25057	Urine	2351672	CDS: I6N99_11600	I6N99_11600:c.1147C>T	I6N99_11600:p.Gln383*	Inorganic ion transport and metabolism		Tip				Attenuation	Sensitive
	DA69557	Feces	2360663	before mhpR			Transcription regulator (unspecified)	DNA-binding transcriptional activator MhpR	Mutation just in front of the start codon of mphR	Tip				Slower killing	Trending sensitive
	DA25065	Urine	2374996	CDS: sufS (I6N99_11725)	sufS:c.515A>T	sufS:p.Glu172Val	Post-translational modification, protein turnover, chaperone functions	Fe-S assembly	Tip	Isolate from cluster			Attenuation	Trending sensitive
	DA25057	Urine	2375625	CDS: sufD (I6N99_11730)	sufD:c.1157C>T	sufD:p.Ala386Val	Post-translational modification, protein turnover, chaperone functions	Fe-S assembly	Tip				Attenuation	Sensitive
	DA25059	Urine	2377000	CDS: sufC (I6N99_11735)	sufC:c.503T>A	sufC:p.Ile168Asn	Post-translational modification, protein turnover, chaperone functions	Fe-S assembly	Tip	Isolate from cluster			no change	no change
	DA25064	Urine	2377046	CDS: sufC (I6N99_11735)	sufC:c.457C>T	sufC:p.Arg153Cys	Post-translational modification, protein turnover, chaperone functions	Fe-S assembly	Tip				Attenuation	no change
	DA14735	Urine	2378153	CDS: sufB (I6N99_11740)	2378153..2378164 sufB:c.843_854delCTCCACGGTGCA	sufB:p.Tyr281_Gln285delins*	Post-translational modification, protein turnover, chaperone functions	Fe-S assembly	Tip				Slower killing	Sensitive
	DA25071	Urine	2378357	CDS: sufB (I6N99_11740)	sufB:c.650G>A	sufB:p.Cys217Tyr	Post-translational modification, protein turnover, chaperone functions	Fe-S assembly	Tip				Attenuation	Sensitive
	DA14756	Urine	2378927	CDS: sufB (I6N99_11740)	sufB:c.80C>A	sufB:p.Thr27Asn	Post-translational modification, protein turnover, chaperone functions	Fe-S assembly	Tip	Isolate from cluster			Attenuation	Sensitive
	DA25126	Urine	2378957	CDS: sufB (I6N99_11740)	sufB:c.50delG	sufB:p.Gly17fs	Post-translational modification, protein turnover, chaperone functions	Fe-S assembly	Tip	Isolate from cluster
	DA14755	Feces	2379011	CDS: sufA (I6N99_11745)	sufA:c.376T>C	sufA:p.*126Gln	Post-translational modification, protein turnover, chaperone functions	Fe-S assembly		Tip				Slower killing	no change
	DA25104	Urine	2379435	<----sufA (I6N99_11745) X I6N99_11750 <----	2379435^2379442	sufA (I6N99_11745)/I6N99_11750	Post-translational modification, protein turnover, chaperone functions	Fe-S assembly	Tip	Isolate from cluster			Attenuation	Sensitive
	DA25104	Urine	2383739	CDS: I6N99_11765	I6N99_11765:c.1039delC	I6N99_11765:p.Leu347fs	Defense mechanisms	Efflux	Tip	Isolate from cluster			Attenuation	Sensitive
	DA25102	Urine	2403968	CDS: ppsA (I6N99_11850)	ppsA:c.17C>T	ppsA:p.Ser6Leu	Energy production and conversion	Glycolysis	Tip	Isolate from cluster			Attenuation	Sensitive
	Cluster B_2		2436995	CDS: oppC (I6N99_12040)	oppC:c.290T>A	oppC:p.Val97Glu	Oligopeptide transport
	DA25097	Urine	2445860	CDS: hns (I6N99_12080)	hns:c.58G>A	hns:p.Glu20Lys	Transcription regulator (unspecified)	Transcriptional regulator		Tip	Isolate from cluster			Slower killing	no change
	DA25088	Urine	2452362	CDS: I6N99_12140	I6N99_12140:c.160T>G	I6N99_12140:p.Tyr54Asp	Transcription regulator (unspecified)	Lrp/AsnC family transcriptional regulator		Tip	Isolate from cluster			Slower killing	Resistant
	Cluster B_1		2501078	CDS: tssF (I6N99_12350)	tssF:c.191T>A	tssF:p.Ile64Asn	Defense mechanisms	T6SS
	DA25065	Urine	2583122	CDS: tdcB (I6N99_12885)	tdcB:c.68G>T	tdcB:p.Gly23Val	Amino acid metabolism and transport	Amino acid metabolism	Tip	Isolate from cluster			Attenuation	Trending sensitive
	DA25089	Feces	2605838	CDS: nhaB (I6N99_12990)	nhaB:c.1499G>A	nhaB:p.Gly500Asp	Inorganic ion transport and metabolism	sodium/proton antiporter	Tip	Isolate from cluster			Attenuation	no change
	DA14751	Feces	2633713	CDS: mgrB (I6N99_13145)	mgrB:c.17G>A	mgrB:p.Trp6*	Signal transduction mechanisms + Cell wall/membrane/envelope biogenesis	Two-component system + LPS		Tip				Attenuation	Sensitive
	DA69557	Feces	2634459	CDS: kdgR (I6N99_13155)	kdgR:c.518C>A	kdgR:p.Thr173Asn	Carbohydrate metabolism and transport + Transcription			Tip				Slower killing	Trending sensitive
	DA69557	Feces	2646640	'----> rsmF (I6N99_13195) X I6N99_13200 ---->						Tip				Slower killing	Trending sensitive
	DA25059	Urine	2662316	CDS: hexR (I6N99_13290)	hexR:c.466delT	hexR:p.Phe156fs	Carbohydrate metabolism and transport	Hexuronate metabolism + transcriptional regulator	Tip	Isolate from cluster			no change	no change
	DA25086	Urine	2704650	CDS: uvrY (I6N99_13525)	uvrY:c.602C>A	uvrY:p.Thr201Asn	Signal transduction mechanisms	Two-component system/carbon metabolism	Tip	Isolate from cluster			Attenuation	no change
	DA14755	Feces	2704963	CDS: uvrY (I6N99_13525)	uvrY:c.289G>A	uvrY:p.Gly97Ser	Signal transduction mechanisms	Two-component system/carbon metabolism		Tip				Slower killing	no change
	Cluster B_7		2705079	CDS: uvrY (I6N99_13525)	uvrY:c.173C>T	uvrY:p.Pro58Leu	Signal transduction mechanisms	Two component system/Carbon metabolism
	DA25057	Urine	2705081	CDS: uvrY (I6N99_13525)	uvrY:c.171G>A	uvrY:p.Met57Ile	Signal transduction mechanisms	Two-component system/carbon metabolism	Tip				Attenuation	Sensitive
	DA14758	Feces	2705179	CDS: uvrY (I6N99_13525)	2705179^2705180	Insertion in uvrY	Signal transduction mechanisms	Two-component system/carbon metabolism		Tip	Isolate from cluster			no change	Sensitive	Capsule loss
	DA69557	Feces	2706503	CDS: sdiA (I6N99_13535)	sdiA:c.225T>A	sdiA:p.Asn75Lys	Signal tansduction mechanisms	Quorum sensing		Tip				Slower killing	Trending sensitive
	DA69557	Feces	2748417	<---- I6N99_13760 X shiA (I6N99_13765) ---->						Tip				Slower killing	Trending sensitive
	DA14751	Feces	2775655	CDS: wbdC (I6N99_13905)	wbdC:c.962T>A	wbdC:p.Leu321Gln	Cell wall/membrane/envelop biogenesis	LPS		Tip				Attenuation	Sensitive
	DA14756	Urine	2775704	CDS: wbdC (I6N99_13905)	wbdC:c.913C>T	wbdC:p.Gln305*	Cell wall/membrane/envelope biogenesis	LPS	Tip	Isolate from cluster			Attenuation	Sensitive
	DA25089	Feces	2779060	CDS: wbdA (I6N99_13915)	2779060^2779067	ISEcp1b insertion in wbdA (I6N99_13915)	Cell wall/membrane/envelope biogenesis	LPS	Tip	Isolate from cluster			Attenuation	no change
	DA25056	Urine	2784583	CDS: manB (rfbK2)(I6N99_13935)	manB:c.1318_1319insGG	manB:p.Asp440fs	Cell wall/membrane/envelope biogenesis	LPS	Tip				Attenuation	Sensitive
	DA14742	Urine	2784648	CDS: manB (rfbK2)(I6N99_13935)	manB:c.1253_1254insAGTG	manB:p.Trp418fs	Cell wall/membrane/envelope biogenesis	LPS	Tip	Isolate from cluster			Attenuation	Sensitive
	DA25071	Urine	2784675	CDS: manB (rfbK2)(I6N99_13935)	manB:c.1226A>G	manB:p.Asp409Gly	Cell wall/membrane/envelope biogenesis	LPS	Tip				Attenuation	Sensitive
	DA25090	Urine	2784765	CDS: manB (rfbK2)(I6N99_13935)	manB:c.1136A>G	manB:p.Glu379Gly	Cell wall/membrane/envelope biogenesis	LPS	Tip	Isolate from cluster			Attenuation	no change
	DA25065	Urine	2784807	CDS: manB (rfbK2)(I6N99_13935)	2784807..2784951	man B 145 nt deletion	Cell wall/membrane/envelope biogenesis	LPS	Tip	Isolate from cluster			Attenuation	Trending sensitive
	DA14735	Urine	2784807	CDS: manB (rfbK2)(I6N99_13935)	manB:c.1094_1095insC	manB:p.Ser365fs	Cell wall/membrane/envelope biogenesis	LPS/capsule	Tip				Slower killing	Sensitive
	DA25086	Urine	2785057	CDS: manB (rfbK2)(I6N99_13935)	manB:c.844delG	manB:p.Ala282fs	Cell wall/membrane/envelope biogenesis	LPS	Tip	Isolate from cluster			Attenuation	no change
	Cluster B_3		2785144	CDS: manB	del 89 nt (2785144..2785232)	del 89 nt in manB	Cell wall/membrane/envelope biogenesis	LPS/capsule
	DA25057	Urine	2785774	CDS: manB (rfbK2)(I6N99_13935)	manB:c.127delG	manB:p.Val43fs	Cell wall/membrane/envelope biogenesis	LPS/capsule	Tip				Attenuation	Sensitive
	DA25136	Urine	2785815	CDS: manB (rfbK2)(I6N99_13935)	manB:c.86G>T	manB:p.Gly29Val	Cell wall/membrane/envelope biogenesis	LPS	Tip				Attenuation	no change
	DA25138	Urine	2786108	CDS: manC (I6N99_13940)	manC:c.1231C>T	manC:p.Gln411*	Cell wall/membrane/envelope biogenesis	LPS/capsule		Tip				Slower killing	Resistant
	DA25102	Urine	2786767	CDS: manC (I6N99_13940)	manC:c.572_573insA	manC:p.Glu191fs	Cell wall/membrane/envelope biogenesis	LPS/capsule	Tip	Isolate from cluster			Attenuation	Sensitive
	DA25058	Urine	2786834	CDS: manC (I6N99_13940)	manC:c.505delT	manC:p.Tyr169fs	Cell wall/membrane/envelope biogenesis	LPS/capsule	Tip	Isolate from cluster			Attenuation	Sensitive
	DA25095	Urine	2787131	CDS: manC (I6N99_13940)	manC:c.208C>T	manC:p.Gln70*	Cell wall/membrane/envelope biogenesis	LPS/capsule	Tip	Isolate from cluster			Attenuation	no change
	Cluster D_5		2787296	CDS: manC (I6N99_13940)	manC:c.43_44insA	manC:p.Leu15fs	Cell wall/membrane/envelope biogenesis	LPS/capsule
	DA25089	Feces	2787946	<---- I6N99_13945 X rfbB (I6N99_13950) ---->	2787946^2787951		Cell wall/membrane/envelope biogenesis	LPS	Tip	Isolate from cluster			Attenuation	no change
	DA25065	Urine	2793360	CDS: wcoZ (I6N99_13970)	wcoZ:c.972_973delGAinsTT	wcoZ:p.Glu324_Lys325delinsAsp*	Cell wall/membrane/envelope biogenesis	Capsule	Tip	Isolate from cluster			Attenuation	Trending sensitive
	DA25133	Feces	2793831	CDS: wcoZ (I6N99_13970)	wcoZ:c.502delT	wcoZ:p.Ser168fs	Cell wall/membrane/envelope biogenesis	Capsule		Tip				Attenuation	Sensitive
	DA14742	Urine	2793857	CDS: wcoZ (I6N99_13970)	2793857^2793863	wcoZ (insH10 from pUUH239.2)	Cell wall/membrane/envelope biogenesis	Capsule	Tip	Isolate from cluster			Attenuation	Sensitive
	DA25091	Feces	2793883	CDS: wcoZ (I6N99_13970)	wcoZ:c.465delT	wcoZ:p.Phe155fs	Cell wall/membrane/envelope biogenesis	Capsule	Tip	Isolate from cluster			Attenuation	Sensitive
	DA25098	Urine	2793883	CDS: wcoZ (I6N99_13970)	wcoZ:c.465delT	wcoZ:p.Phe155fs	Cell wall/membrane/envelope biogenesis	Capsule	Tip				Attenuation	Trending sensitive
	DA25083	Feces	2793912	CDS: wcoZ (I6N99_13970)	wcoZ:c.420_421insT	wcoZ:p.Tyr141fs	Cell wall/membrane/envelope biogenesis	Capsule		Tip	Isolate from cluster			Slower killing	Sensitive
	DA25065	Urine	2794161	CDS: wcoZ (I6N99_13970)	wcoZ:c.172G>A	wcoZ:p.Gly58Ser	Cell wall/membrane/envelope biogenesis	Capsule	Tip	Isolate from cluster			Attenuation	Trending sensitive
	Cluster B_7		2794280	CDS: wcoZ (I6N99_13970)	wcoZ:c.53T>A	wcoZ:p.Leu18*	Cell wall/membrane/envelope biogenesis	Capsule
	DA25133	Feces	2798641	CDS: wzx (I6N99_13980)	wzx:c.715G>T	wzx:p.Asp239Tyr	Cell wall/membrane/envelope biogenesis	Capsule		Tip				Attenuation	Sensitive
	DA14758	Feces	2800104	CDS: wcpA (I6N99_13985)	wcpA (I6N99_13985):c.382delT	wcpA (I6N99_13985):p.Ser128fs	Cell wall/membrane/envelope biogenesis	Capsule		Tip	Isolate from cluster			no change	Sensitive	Capsule loss
	Cluster 25104+25059		2800860	CDS: wcuF (I6N99_13990)	wcuF:c.707delA	wcuF:p.Asn236fs	Cell wall/membrane/envelope biogenesis	Capsule
	DA69557	Feces	2801138	CDS: wcuF (I6N99_13990)	wcuF:c.429A>T	wcuF:p.Lys143Asn	Cell wall/membrane/envelope biogenesis	Capsule		Tip				Slower killing	Trending sensitive
	DA69557	Feces	2802010	CDS: wzy (I6N99_13995)	wzy:c.621A>T	wzy:p.Leu207Phe	Cell wall/membrane/envelope biogenesis	Capsule		Tip				Slower killing	Trending sensitive
	DA14751	Feces	2802095	CDS: wzy (I6N99_13995)	wzy:c.557G>A	wzy:p.Gly186Glu	Cell wall/membrane/envelop biogenesis	Capsule		Tip				Attenuation	Sensitive
	DA14758	Feces	2803994	CDS: wcaJ (I6N99_14005)	wcaJ:c.1187G>T	wcaJ:p.Arg396Leu	Cell wall/membrane/envelope biogenesis	Capsule		Tip	Isolate from cluster			no change	Sensitive	Capsule loss
	DA25103	Feces	2804631	CDS: wcaJ (I6N99_14005)	wcaJ:c.550_551insA	wcaJ:p.Ser184fs	Cell wall/membrane/envelope biogenesis	Capsule		Tip				Slower killing	Sensitive	Capsule loss
	DA25071	Urine	2805499	CDS: wzc (I6N99_14010)	wzc:c.1918A>C	wzc:p.Thr640Pro	Cell wall/membrane/envelope biogenesis	capsule	Tip				Attenuation	Sensitive
	DA25102	Urine	2805718	CDS: wzc (I6N99_14010)	wzc:c.1699G>A	wzc:p.Val567Met	Cell wall/membrane/envelope biogenesis	Capsule	Tip	Isolate from cluster			Attenuation	Sensitive
	DA14756	Urine	2805829	CDS: wzc (I6N99_14010)	wzc:c.1588G>A	wzc:p.Gly530Ser	Cell wall/membrane/envelope biogenesis	Capsule	Tip	Isolate from cluster			Attenuation	Sensitive
	DA25056	Urine	2805829	CDS: wzc (I6N99_14010)	wzc:c.1588G>A	wzc:p.Gly530Ser	Cell wall/membrane/envelope biogenesis	Capsule	Tip				Attenuation	Sensitive
	DA14743	Urine	2805861	CDS: wzc (I6N99_14010)	2805861^2805867 ISEcp1b in wzc	ISEcp1b in wzc	Cell wall/membrane/envelope biogenesis	Capsule	Tip				Attenuation	Sensitive
	DA14747	Feces	2808965	CDS: wza (I6N99_14020)	2808965^2808970	InsH10 insertion Transposase insH for insertion sequence element IS5R in wza	Cell wall/membrane/envelope biogenesis	Capsule	Tip	Isolate from cluster				Sensitive
	DA25138	Urine	2811337	<---- wzi (I6N99_14030) X cpsACP (I6N99_14035) ---->	2811337^2811347	IS1 insertion from pUUH239.2	Cell wall/membrane/envelope biogenesis	Capsule		Tip				Slower killing	Resistant
	Cluster B_6		2812283	'----> cpsACP (I6N99_14035) X galF (I6N99_14040) ---->'			Cell wall/membrane/envelope biogenesis	Capsule
	DA14756	Urine	2818760	CDS: dcd (I6N99_14055)	dcd:c.33G>T	dcd:p.Trp11Cys	Nucleotide metabolism and transport		Tip	Isolate from cluster			Attenuation	Sensitive
	DA25083	Feces	2868157	CDS: I6N99_14250	I6N99_14250:c.214A>G	I6N99_14250:p.Met72Val	Transcription regulator (unspecified)	Transcriptional regulator		Tip	Isolate from cluster			Slower killing	Sensitive
	DA14751	Feces	2874956	CDS: yehU (I6N99_14285)	yehU:c.679T>G	yehU:p.Phe227Val	Signal transduction mechanisms	Two-component system		Tip				Attenuation	Sensitive
	Cluster D_5		2878092	CDS: yehY (I6N99_14305)	yehY:c.679C>G	yehY:p.Leu227Val	Amino acid metabolism and transport	Amino acid transport
	Cluster D_5		2880902	CDS: bglX (I6N99_14315)	bglX:c.1228delT	bglX:p.Ser410fs	Carbohydrate metabolism and transport	Carbohydrate metabolism + transcriptional regulator
	Cluster D_5		2880925	CDS: bglX (I6N99_14315)	bglX:c.1205T>A	bglX:p.Leu402His	Carbohydrate metabolism and transport	Carbohydrate metabolism + transcriptional regulator
	Cluster B_1		2893357	CDS: bglG (I6N99_14360)	bglG:c.137A>T	bglG:p.Lys46Ile	Carbohydrate metabolism and transport	Carbohydrate metabolism + transcriptional regulator
	DA25121	Urine	2911782	CDS: lysP (I6N99_14435)	lysP:c.230C>A	lysP:p.Pro77Gln	Amino acid metabolism and transport	Amino acid transport		Tip				Slower killing	Sensitive
	DA14751	Feces	2915071	CDS: nfo (I6N99_14450)	nfo:c.628C>A	nfo:p.Gln210Lys	Replication, recombination and repair			Tip				Attenuation	Sensitive
	DA25133	Feces	2917885	CDS: fruK (I6N99_14460)	fruK:c.115G>A	fruK:p.Ala39Thr	Carbohydrate metabolism and transport	Carbohydrate metabolism		Tip				Attenuation	Sensitive
	DA25095	Urine	2927441	CDS: I6N99_14505	2927441..2927482	deletion (42 nt) in I6N99_14505	Cell wall/membrane/envelope biogenesis	LPS	Tip	Isolate from cluster			Attenuation	no change
	DA14751	Feces	2927905	CDS: I6N99_14505	I6N99_14505:c.635G>A	I6N99_14505:p.Trp212*	Cell wall/membrane/envelop biogenesis	LPS	Contributes to recycling of undecaprenyl phosphate, so probably affects all surface glycans	Tip				Attenuation	Sensitive
	DA69557	Feces	2930570	CDS: I6N99_14515	I6N99_14515:c.1403delT	I6N99_14515:p.Leu468fs	Signal transduction mechanisms	c-di-GMP (EAL)	Mutation in EAL domain	Tip				Slower killing	Trending sensitive
	DA25056	Urine	2959830	CDS: ompK36 (I6N99_14650)	2959830..2959879 ompK36	ompK36 Multiple	Cell wall/membrane/envelope biogenesis	OMP	Tip				Attenuation	Sensitive
	DA25064	Urine	2960530	CDS: ompK36 (I6N99_14650)	ompK36:c.374G>A	ompK36:p.Trp125*	Cell wall/membrane/envelop biogenesis	OMP	Tip				Attenuation	no change
	DA25127	Urine	2960655	CDS: ompK36 (I6N99_14650)	ompK36:c.247_249dupGCG	ompK36:p.Ala83dup	Cell wall/membrane/envelope biogenesis	OMP	Tip	Isolate from cluster
	DA25071	Urine	2960744	CDS: ompK36 (I6N99_14650)	ompK36:c.160C>T	ompK36:p.Gln54*	Cell wall/membrane/envelop biogenesis	Outer membrane porins	Tip				Attenuation	Sensitive
	DA25102	Urine	2965915	CDS: rcsC (I6N99_14665)	rcsC:c.1970C>A	rcsC:p.Ala657Glu	Cell wall/membrane/envelope biogenesis	Capsule	Tip	Isolate from cluster			Attenuation	Sensitive
	DA14751	Feces	3016041	CDS: lrhA (I6N99_14865)	lrhA:c.96_101delCGCCGC	lrhA:p.Ala32_Ala34delinsAla	Extracellular structures + transcription			Tip				Attenuation	Sensitive
	DA25102	Urine	3024889	CDS: pta (I6N99_14905)	pta:c.560T>A	pta:p.Ile187Asn	Energy production and conversion	Acetate metabolism	Tip	Isolate from cluster			Attenuation	Sensitive
	Cluster D_5		3028637	CDS: yfcG (I6N99_14925)	yfcG:c.41A>T	yfcG:p.Lys14Ile	Post-translational modification, protein turnover, chaperone functions
	Cluster 25101+14758		3040279	CDS: folC (I6N99_15000)	folC:c.293C>A	folC:p.Ala98Asp	Coenzyme metabolism
	DA25123	Wound	3040829	CDS: accD (I6N99_15005)	accD:c.802C>A	accD:p.Arg268Ser	Lipid metabolism		Tip	Isolate from cluster
	DA14756	Urine	3065193	Prophage deleted 3065193..3104920	3065193..3104920		Mobilome, prophages, transposons	Prophage	Tip	Isolate from cluster			Attenuation	Sensitive
	DA25098	Urine	3065193	Prophage deletion 3065193..3104913	3065193..3104913		Mobilome, prophages, transposons	Prophage	Tip				Attenuation	Trending sensitive
	DA69557	Feces	3080942	CDS: I6N99_15195	I6N99_15195:c.183A>T	I6N99_15195:p.Glu61Asp	Unknown		Immunoglobulin domain containing protein; identical gene mutated in biofilm evolution	Tip				Slower killing	Trending sensitive
	Cluster B_1		3104465	CDS: intZ (I6N99_15370	intZ:c.411T>A	intZ:p.Asn137Lys	Mobilome, prophages, transposons	Prophage
	DA69557	Feces	3104473	CDS: intZ (I6N99_15370	intZ:c.403C>A	intZ:p.Pro135Thr	Mobilome, prophages, transposons	Prophage		Tip				Slower killing	Trending sensitive
	DA25125	Urine	3153427	CDS: pduK (I6N99_17690)	pduK:c.380G>A	pduK:p.Gly127Asp	Secondary metabolism biosynthesis, transport and catabolism	Propanediol metabolism		Tip
	DA25097	Urine	3196987	CDS: upp (I6N99_15865)	upp:c.269delA	upp:p.His90fs	Nucleotide metabolism and transport	Nucleotide metabolism		Tip	Isolate from cluster			Slower killing	no change
	DA25092	Urine	3207485	CDS: yfgF (I6N99_15900)	yfgF:c.323C>T	yfgF:p.Pro108Leu	Signal transduction mechanisms	c-di-GMP (MASE1-GGDEF-EAL); Induced under anaerobic conditions?	Tip	Isolate from cluster			Attenuation	no change
	DA14751	Feces	3234610	CDS: yfaS (I6N99_16000)	yfaS:c.2323G>A	yfaS:p.Ala775Thr	Unknown	alpha-2-macroglobulin family protein		Tip				Attenuation	Sensitive
	DA69557	Feces	3241796	CDS: fdx (I6N99_16030)	fdx:c.110A>T	fdx:p.Glu37Val	Post-translational modification, protein turnover, chaperone functions	Fe-S assembly		Tip				Slower killing	Trending sensitive
	DA25086	Urine	3254876	CDS: yphB (I6N99_16100)	yphB:c.62G>T	yphB:p.Gly21Val	Carbohydrate metabolism and transport	Carbohydrate metabolism	Tip	Isolate from cluster			Attenuation	no change
	DA25122	Blood	3263935	CDS: hmpA (I6N99_16130)	hmp:c.778A>C	hmp:p.Thr260Pro	Energy production and conversion		Tip	Isolate from cluster
	DA25125	Urine	3268200	CDS: yfhK (I6N99_16150)	Insertion two aminoacids		Signal transduction mechanisms	Two-component system		Tip
	DA69557	Feces	3291385	<---- grcA (I6N99_16260) X ung (I6N99_16265) ---->						Tip				Slower killing	Trending sensitive
	DA14743	Urine	3310995	<---- grcA (I6N99_16260) X ung (I6N99_16265) ---->					Tip				Attenuation	Sensitive
	DA14742	Urine	3317362	CDS: yfiR (I6N99_16375)	yfiR:c.124T>C	yfiR:p.Trp42Arg	Signal transduction mechanisms	c-di-GMP (regulator)	Tip	Isolate from cluster			Attenuation	Sensitive
	DA69557	Feces	3317919	CDS: yfiN (I6N99_16380)	yfiN:c.179G>A	yfiN:p.Gly60Glu	Signal transduction mechanisms	c-di-GMP (GGDEF)		Tip				Slower killing	Trending sensitive
	Cluster E_2		3317969	CDS: yfiN (I6N99_16380)	yfiN:c.229G>A	yfiN:p.Glu77Lys	Signal transduction mechanisms	c-di-GMP (GGDEF)
	DA25057	Urine	3318404	CDS: yfiN (I6N99_16380)	yfiN:c.664G>A	yfiN:p.Asp222Asn	Signal transduction mechanisms	c-di-GMP (GGDEF)	Tip				Attenuation	Sensitive
	DA25102	Urine	3318797	CDS: yfiN (I6N99_16380)	yfiN:c.1057A>T	yfiN:p.Lys353*	Signal transduction mechanisms	c-di-GMP (GGDEF)	Tip	Isolate from cluster			Attenuation	Sensitive
	DA69557	Feces	3335122	CDS: I6N99_16480	I6N99_16480:c.142T>A	I6N99_16480:p.Phe48Ile	Hypothetical			Tip				Slower killing	Trending sensitive
	Cluster B_3		3346487	CDS: oqxA (I6N99_16535)	oqxA:c.89delG	oqxA:p.Ser30fs	Defense mechanisms	Efflux
	DA25065	Urine	3349083	CDS: OqxB32 (I6N99_16540)	OqxB32:c.1486G>C	OqxB32:p.Ala496Pro	Defense mechanisms	Efflux	Tip	Isolate from cluster			Attenuation	Trending sensitive
	DA25065	Urine	3357000	large deletion (LPS)	3357000..3391475	large deletion (34,476 nt)	Cell wall/membrane/envelope biogenesis	LPS	Tip	Isolate from cluster			Attenuation	Trending sensitive
	Cluster 25101+14758		3369708	<----I6N99_16630 X I6N99_16635<----				I6N99_16630 "fimbrial protein"
	DA25065	Urine	3449029	<---- I6N99_17040 X I6N99_17045 <----			Carbohydrate metabolism and transport	Carbohydrate transport	Tip	Isolate from cluster			Attenuation	Trending sensitive
	DA25123	Wound	3452641	'----> I6N99_17060 X I6N99_17065 ---->			Carbohydrate metabolism and transport	Carbohydrate transport	Tip	Isolate from cluster
	DA69557	Feces	3459758	<---- I6N99_17100 X I6N99_17105 ---->						Tip				Slower killing	Trending sensitive
	Cluster 25101+14758		3461780	CDS: I6N99_17110	I6N99_17110:c.1036C>A	I6N99_17110:p.Pro346Thr	Amino acid metabolism and transport	Amino acid metabolism
	DA25123	Wound	3462893	<---- I6N99_17115 X fepA (I6N99_17120) ---->			Inorganic ion transport and metabolism	Siderophore-dependent iron uptake	Tip	Isolate from cluster
	DA25064	Urine	3509226	CDS: barA (I6N99_17330)	barA:c.1739T>C	barA:p.Leu580Pro	Signal transduction mechanisms	Two-component + carbon metabolism	Tip				Attenuation	no change
	DA25104	Urine	3509327	CDS: barA (I6N99_17330)	barA:c.1839_1840insTGCCA	barA:p.Cys614fs	Signal transduction mechanisms	Two-component + carbon metabolism	Tip	Isolate from cluster			Attenuation	Sensitive
	DA14735	Urine	3509996	CDS: barA (I6N99_17330)	barA:c.2509G>T	barA:p.Glu837*	Signal transduction mechanisms	Two-component system + carbon metabolism	Tip				Slower killing	Sensitive
	DA25064	Urine	3510655	CDS: I6N99_17335	I6N99_17335:c.881G>T	I6N99_17335:p.Arg294Leu	Carbohydrate metabolism and transport		Tip				Attenuation	no change
	DA14756	Urine	3517840	<----I6N99_17365 X syd (I6N99_17370) <----					Tip	Isolate from cluster			Attenuation	Sensitive
	DA25065	Urine	3518162	<----I6N99_17365 X syd (I6N99_17370) <----					Tip	Isolate from cluster			Attenuation	Trending sensitive
	DA25097	Urine	3524366	CDS: sdaB (I6N99_17390)	sdaB:c.1227G>T	sdaB:p.Met409Ile	Amino acid metabolism and transport	Amino acid metabolism		Tip	Isolate from cluster			Slower killing	no change
	DA25065	Urine	3534791	CDS: ssuD (I6N99_17435)	ssuD:c.377G>A	ssuD:p.Gly126Asp	Energy production and conversion		Tip	Isolate from cluster			Attenuation	Trending sensitive
	DA69557	Feces	3537459	<---- I6N99_17445 X xni (I6N99_17450) ---->						Tip				Slower killing	Trending sensitive
	DA25123	Wound	3553566	<---- mltA (I6N99_17525) X (tRNA.Met) ---->					Tip	Isolate from cluster
	DA25098	Urine	3570815	CDS: pocR (I6N99_17640)	pocR:c.485T>C	pocR:p.Leu162Pro	Signal tansduction mechanisms	Two-component system	Tip				Attenuation	Trending sensitive
	DA25104	Urine	3579468	CDS: pduK (I6N99_17690)	pduK:c.116G>C	pduK:p.Gly39Ala	Secondary metabolism biosynthesis, transport and catabolism	Propanediol metabolism	Tip	Isolate from cluster			Attenuation	Sensitive
	DA25065	Urine	3635081	Deletion including Type 1 and 3 fimbriae	3635081..3688549		Extracellular structures (polysaccharides, fimbriae)	Type 1 and 3 fimbriae	Tip	Isolate from cluster			Attenuation	Trending sensitive
	DA69557	Feces	3645423	<---- ompK26 (I6N99_17985) X I6N99_17990 <----						Tip				Slower killing	Trending sensitive
	DA25102	Urine	3649489	CDS: I6N99_18005	I6N99_18005:c.1021_1022insC	I6N99_18005:p.Ser341fs	Transport (unspecified)	Transporter (amino acids?)	Tip	Isolate from cluster			Attenuation	Sensitive
	DA25061	Blood	3651506	CDS: mrkH (I6N99_18015)	mrkH:c.431_432insGC	mrkH:p.Cys144fs	Extracellular structures	Type 3 fimbriae		Tip	Isolate from cluster			Slower killing	no change
	DA25102	Urine	3654632	CDS: mrkD (I6N99_09265)	mrkD:c.278A>T	mrkD:p.Lys93Ile	Extracellular structures	Type 3 fimbriae	Tip	Isolate from cluster			Attenuation	Sensitive
	DA25097	Urine	3658993	<---- mrkA (I6N99_18050) X I6N99_18055 ---->			Extracellular structures	Type 3 fimbriae		Tip	Isolate from cluster			Slower killing	no change
	DA25104	Urine	3669897	CDS: fimD (I6N99_18100)	fimD:c.2280T>G	fimD:p.Asn760Lys	Extracellular structures	Type 1 fimbriae	Tip	Isolate from cluster			Attenuation	Sensitive
	DA25133	Feces	3671578	CDS: fimH (I6N99_18115)	fimH:c.283G>A	fimH:p.Gly95Ser	Extracellular structures	Type 1 fimbriae		Tip				Attenuation	Sensitive
	DA25103	Feces	3678593	CDS: mdtP (I6N99_18150)	mdtP:c.970G>A	mdtP:p.Ala324Thr	Defense mechanisms	Efflux		Tip				Slower killing	Sensitive	Capsule loss
	DA69557	Feces	3682367	CDS: arsB (I6N99_18170)	arsB:c.1205A>T	arsB:p.Tyr402Phe	Inorganic ion metabolism and transport	Arsenic transport		Tip				Slower killing	Trending sensitive
	DA25102	Urine	3724142	<---- rpiA (I6N99_18390) X argP (I6N99_18395) ---->					Tip	Isolate from cluster			Attenuation	Sensitive
	DA69557	Feces	3740411	'---->metK (I6N99_18565) X I6N99_18470 ---->						Tip				Slower killing	Trending sensitive
	DA25095	Urine	3748927	CDS: yggS (I6N99_18515)	yggS:c.532G>T	yggS:p.Ala178Ser	Amino acid metabolism and transport	Amino acid metabolism	Tip	Isolate from cluster			Attenuation	no change
	DA25083	Feces	3774063	CDS: I6N99_18650	I6N99_18650:c.510T>G	I6N99_18650:p.Asp170Glu	Post-translational modification, protein turnover, chaperone functions			Tip	Isolate from cluster			Slower killing	Sensitive
	DA25126	Urine	3778782	CDS: I6N99_18680	I6N99_18680:c.1249_1251delCTG	I6N99_18680:p.Leu417del	Transport (unspecified)	MFS type transporter	Tip	Isolate from cluster
	Cluster A_3		3801000	CDS: parE (I6N99_18780)	parE:c.188A>G	parE:p.Asp63Gly	Replication, recombination and repair	Replication
	DA25097	Urine	3809305	CDS: ribB (I6N99_18830)	ribB:c.574G>A	ribB:p.Ala192Thr	Coenzyme metabolism			Tip	Isolate from cluster			Slower killing	no change
	DA14751	Feces	3883774	CDS: exuT (I6N99_19195)			Transport (unspecified)	MFS transporter		Tip				Attenuation	Sensitive
	DA69557	Feces	3884338	CDS: exuT (I6N99_19195)	exuT:c.560A>T	exuT:p.His187Leu	Carbohydrate metabolism and transport	Carbohydrate transport (hexuronates)		Tip				Slower killing	Trending sensitive
	DA14751	Feces	3885234	CDS: exuR (I6N99_19200)	3885234..3885236	Insertion/replacement in exuR	Carbohydrate metabolism and transport	Carbohydrate metabolism (hexuronates + transcriptional regulator		Tip				Attenuation	Sensitive
	DA69557	Feces	3885852	CDS: exuR (I6N99_19200)	exuR:c.645G>A	exuR:p.Trp215*	Carbohydrate metabolism and transport	Carbohydrate metabolism (hexuronates + transcriptional regulator		Tip				Slower killing	Trending sensitive
	DA69557	Feces	3898201	CDS: garP (I6N99_19295)	garP:c.1246A>T	garP:p.Ile416Phe	Transport (unspecified)	MFS transporter		Tip				Slower killing	Trending sensitive
	DA69557	Feces	3997513	CDS: aaeA (I6N99_19810)	aaeA:c.525T>A	aaeA:p.Phe175Leu	Defense mechanisms	Efflux (p-hydrobenzoic acid)		Tip				Slower killing	Trending sensitive
	DA25121	Urine	4010364	CDS: csrD (I6N99_19860)	csrD:c.1252C>A	csrD:p.Pro418Thr	Signal tansduction mechanisms	GGDEF/EAL		Tip				Slower killing	Sensitive
	DA25134	Feces	4053212	CDS: rplV (I6N99_20145)	rplV:c.263G>T	rplV:p.Arg88Leu	Translation, ribosomal structure and biogenesis	Ribosomes		Tip	Isolate from cluster
	DA25104	Urine	4065569	CDS: fkpA (I6N99_20235)	fkpA:c.13_14insA	fkpA:p.Phe5fs	Post-translational modification, protein turnover, chaperone functions	Chaperone	Tip	Isolate from cluster			Attenuation	Sensitive
	DA25065	Urine	4084612	CDS: nirB (I6N99_20335)	nirB:c.972G>T	nirB:p.Lys324Asn	Energy production and conversion		Tip	Isolate from cluster			Attenuation	Trending sensitive
	DA25102	Urine	4091059	CDS: dam (I6N99_20365)	dam:c.322G>C	dam:p.Ala108Pro	Replication, recombination and repair		Tip	Isolate from cluster			Attenuation	Sensitive
	DA25066	Wound	4102357	CDS: yrfF (I6N99_20420)	4102357..4102377 yrfF:c.689-709del	yrfF:p.230-237del	Cell wall/membrane/envelop biogenesis	Capsule		Tip	Isolate from cluster			Slower killing	Trending resistant
	DA25056	Urine	4111733	Chromosomal amplification feoABC, yncN, bioH, gntX (4111733..4118830)			Multiple, including feo operon, nfuA (Fe-S)
	DA14735	Urine	4113389	---->I6N99_20460 X feoA (I6N99_20465) ---->			Inorganic ion transport and metabolism	Ferrous iron uptake	Tip				Slower killing	Sensitive
	DA25057	Urine	4113389	---->I6N99_20460 X feoA (I6N99_20465) ---->			Inorganic ion transport and metabolism	Ferrous iron uptake	Tip				Attenuation	Sensitive
	DA25133	Feces	4138301	CDS: glgC (I6N99_20560)	glgC:c.49C>T	glgC:p.Pro17Ser	Carbohydrate metabolism and transport	Carbohydrate metabolism		Tip				Attenuation	Sensitive
	DA25096	Feces	4144474	CDS: I6N99_09680	I6N99_09680:c.1189A>C	I6N99_09680:p.Thr397Pro	Carbohydrate metabolism and transport	Carbohydrate metabolism		Tip	Isolate from cluster			Slower killing	no change
	Cluster 25101+14758		4145457	CDS: I6N99_09680	I6N99_09680:c.206A>C	I6N99_09680:p.Lys69Thr	Carbohydrate metabolism and transport	Carbohydrate metabolism
	DA14751	Feces	4163978	CDS: livK (I6N99_20685)	livK:c.206C>G	livK:p.Ala69Gly	Amino acid metabolism and transport	Amino acid transport		Tip				Attenuation	Sensitive
	DA25104	Urine	4185465	CDS: arnT (I6N99_20795)	arnT:c.1445T>A	arnT:p.Leu482Gln	Cell wall/membrane/envelope biogenesis	LPS (lipid A)	Tip	Isolate from cluster			Attenuation	Sensitive
	DA25132	Feces	4244908	CDS: bcsG (I6N99_21020)	bcsG:c.1540C>A	bcsG:p.Gln514Lys	Extracellular structures	Cellulose		Tip	Isolate from cluster
	DA25133	Feces	4272086	CDS: bisC (I6N99_21135)	bisC:c.919T>A	bisC:p.Trp307Arg	Energy production and conversion			Tip				Attenuation	Sensitive
	DA25103	Feces	4396892	CDS: I6N99_21720	I6N99_21720:c.1102A>G	I6N99_21720:p.His368Arg	Mobilome, prophages, transposons	Prophage		Tip				Slower killing	Sensitive	Capsule loss
	DA69557	Feces	4398382	CDS: I6N99_21725	I6N99_21725:c.488A>T	I6N99_21725:p.Lys163Ile	Mobilome, prophages, transposons	Prophage		Tip				Slower killing	Trending sensitive
	DA25065	Urine	4415203	CDS: eefA (I6N99_21835)	eefA:c.559C>G	eefA:p.Leu187Val	Defense mechanisms	Efflux	Tip	Isolate from cluster			Attenuation	Trending sensitive
	Cluster 25101+14758		4436066	CDS: chbA (I6N99_21925)	chbA:c.44C>T	chbA:p.Ala15Val	Carbohydrate metabolism and transport	Carbohydrate transport
	Cluster 25101+14758		4455198	<---- I6N99_22025 X tisB (I6N99_22030) ---->				tisB (I6N99_22030) "type I toxin-antitoxin system toxin TisB"
	DA14756	Urine	4473704	CDS: dgoT (I6N99_22130)	dgoT:c.928C>T	dgoT:p.Arg310Trp	Carbohydrate metabolism and transport		Tip	Isolate from cluster			Attenuation	Sensitive
	DA14756	Urine	4477543	CDS: dgoR (I6N99_22150)	dgoR:c.577C>T	dgoR:p.Gln193*	Carbohydrate metabolism and transport		Tip	Isolate from cluster			Attenuation	Sensitive
	Cluster B_2		4517689	CDS: atpE (I6N99_22330)	atpE:c.115G>T	atpE:p.Ala39Ser	Energy production and conversion	ATP synthesis
	DA25058	Urine	4595113	CDS: cpxA (I6N99_22685)	cpxA:c.516G>A	cpxA:p.Met172Ile	Signal transduction mechanisms + Cell wall/membrane/envelope biogenesis	Two-component system	Tip	Isolate from cluster			Attenuation	Sensitive
	DA14751	Feces	4595300	CDS: cpxA (I6N99_22685)	cpxA:c.329G>A	cpxA:p.Gly110Asp	Signal transduction mechanisms + Cell wall/membrane/envelope biogenesis	Two-component system		Tip				Attenuation	Sensitive
	DA25093	Feces	4596265	CDS: cpxR (I6N99_22690)	cpxR:c.59T>G	cpxR:p.Leu20Arg	Signal transduction mechanisms + Cell wall/membrane/envelope biogenesis	Two-component system		Tip	Isolate from cluster			Slower killing	Trending sensitive
	DA14751	Feces	4627271	CDS: argH (I6N99_22830)	argH:c.79T>C	argH:p.Tyr27His	Amino acid metabolism and transport	Amino acid metabolism		Tip				Attenuation	Sensitive
	DA25133	Feces	4633580	<---- trmA (I6N99_22855) X btuB (I6N99_22860) ---->						Tip				Attenuation	Sensitive
	DA25126	Urine	4637110	rRNA: rrsA (I6N99_22870)			Translation, ribosomal structure and biogenesis	Ribosome	Tip	Isolate from cluster
	DA25102	Urine	4641774	'----> rrn (I6N99_22885) X rrf (I6N99_22890) ---->			Translation, ribosomal structure and biogenesis	Ribosome	Tip	Isolate from cluster			Attenuation	Sensitive
	DA25057	Urine	4656208	CDS: rep (I6N99_22970)	rep:c.707G>A	rep:p.Arg236His	Replication, recombination and repair	Replication	Tip				Attenuation	Sensitive
	DA69557	Feces	4662471	CDS: rhlB (I6N99_22995)	rhlB:c.810A>C	rhlB:p.Glu270Asp	Transcription	RNA helicase		Tip				Slower killing	Trending sensitive
	DA14751	Feces	4677651	CDS: wzy (I6N99_13995)E (I6N99_23060)	wzyE:c.1187T>C	wzyE:p.Val396Ala	Cell wall/membrane/envelop biogenesis	Enterobacaterial common antigen		Tip				Attenuation	Sensitive
	DA25065	Urine	4696639	CDS: I6N99_23165	ISEcp1b+ctx-m-15 inserted on the chromosome at the two last SNP positions. SNPs are in duplicated region after insertion.		Unknown		Tip	Isolate from cluster			Attenuation	Trending sensitive
	DA25064	Urine	4724286	CDS: rfaH (I6N99_23300)	rfaH:c.449T>C	rfaH:p.Val150Ala	Cell wall/membrane/envelope biogenesis		Tip				Attenuation	no change
	DA14751	Feces	4727027	CDS: fre (I6N99_23310)	fre:c.590A>G	fre:p.Asp197Gly	Energy production and conversion			Tip				Attenuation	Sensitive
	Cluster 25101+14758		4754042	CDS: rpoB (I6N99_23440)	rpoB:c.3978G>T	rpoB:p.Met1326Ile	Transcription	RNA polymerase
	DA25102	Urine	4788936	CDS: aceB (I6N99_23590)	aceB:c.1568T>G	aceB:p.Phe523Cys	Energy production and conversion		Tip	Isolate from cluster			Attenuation	Sensitive
	DA69557	Feces	4840727	<---- I6N99_21725 X I6N99_23820 (fepA_3) ---->						Tip				Slower killing	Trending sensitive
	DA69557	Feces	4875256	CDS: acs (I6N99_23975)	acs:c.1574A>T	acs:p.His525Leu	Lipid metabolism			Tip				Slower killing	Trending sensitive
	DA25061	Blood	4891248	CDS: I6N99_24035	I6N99_24035:c.970G>T	I6N99_24035:p.Glu324*	Signal transduction mechanisms	Two-component system		Tip	Isolate from cluster			Slower killing	no change
	DA69557	Feces	4919239	<---- pgaA (I6N99_24180) X I6N99_24185 ---->			Extracellular structures	PNAG/csrD		Tip				Slower killing	Trending sensitive
	DA69557	Feces	4928919	CDS: aspA (I6N99_24230)	aspA:c.50T>A	aspA:p.Val17Asp	Amino acid metabolism and transport	Amino acid metabolism		Tip				Slower killing	Trending sensitive
	DA14756	Urine	4934874	<---- I6N99_24255 X I6N99_24260 <----				Hypothetical/fimbrial protein	Tip	Isolate from cluster			Attenuation	Sensitive
	DA25094	Urine	4941275	CDS: yjeJ (I6N99_24285)	yjeJ:c.460T>C	yjeJ:p.Ser154Pro	Hypothetical		Tip	Isolate from cluster			Attenuation	no change
	DA25058	Urine	4946540	CDS: epmB (I6N99_24305)	epmB:c.764T>A	epmB:p.Val255Glu	Translation, ribosomal structure and biogenesis	Ribosomes	Tip	Isolate from cluster			Attenuation	Sensitive
	DA69557	Feces	5037122	'----> I6N99_24770 X I6N99_24775 ---->						Tip				Slower killing	Trending sensitive
	Cluster B_1		5078076	'----> iolB (I6N99_24950) X I6N99_24955 (hexR?) <----
	DA69557	Feces	5081800	<---- iolC (I6N99_24960) X iolD (I6N99_24965) ---->						Tip				Slower killing	Trending sensitive
	DA14735	Urine	5102151	<---- I6N99_25055 X I6N99_25060 <----	5102151^5102152								Slower killing	Sensitive
	DA14742	Urine	5102158	<---- I6N99_25055 X I6N99_25060 <----					Tip	Isolate from cluster			Attenuation	Sensitive
	DA25064	Urine	5130453	<---- I6N99_25190 X rrsI (I6N99_25195) ---->					Tip				Attenuation	no change
	DA25133	Feces	5160432	CDS: I6N99_25310	I6N99_25310:c.70C>T	I6N99_25310:p.Arg24Cys	Defense mechanisms	Efflux + transcriptional regulator		Tip				Attenuation	Sensitive
	DA14751	Feces	5177098	<---- I6N99_25395 X I6N99_25400 ---->						Tip				Attenuation	Sensitive
	DA14751	Feces	5253980	CDS: arcA (I6N99_25820)	arcA:c.691C>A	arcA:p.Arg231Ser	Signal transduction mechanisms	Two-component system		Tip				Attenuation	Sensitive
	Mutations linked to increased virulence
	Cluster 25062+14739		473820	CDS: I6N99_02240	I6N99_02240:c.667G>A	I6N99_02240:p.Gly223Ser	Signal transduction mechanisms	c-di-GMP (EAL)
	DA21981	Feces	685094	CDS: I6N99_03355	I6N99_03355:c.1315C>T	I6N99_03355:p.Arg439Trp	Amino acid metabolism and transport	Amino acid transport		Tip
	DA25116	Feces	1034038	'----> (ybjK) X (ybjL) <----						Tip	Isolate from cluster
	DA25111	Feces	1899894	<----I6N99_09320 X I6N99_09325 <----						Tip	Isolate from cluster
	DA25116	Feces	1934763	<----I6N99_09480 X I6N99_09485 ---->				Hypothetical/transposase		Tip	Isolate from cluster
	DA25116	Feces	2159274	<---- I6N99_10605 X I6N99_10610 ---->				Hypothetical/membrane		Tip	Isolate from cluster
	DA25085	Urine	2375524	CDS: sufD (I6N99_11730)	sufD:c.1255_1258delTTGC	sufD:p.Leu419fs	Post-translational modification, protein turnover, chaperone functions	Fe-S assembly	Tip	Isolate from cluster
	DA25116	Feces	2377085	CDS: sufC (I6N99_11735)	sufC:c.418C>T	sufC:p.Arg140Cys	Post-translational modification, protein turnover, chaperone functions	Fe-S assembly		Tip	Isolate from cluster
	Cluster 25062+14739		2377877	CDS: sufB (I6N99_11740)	sufB:c.1130T>G	sufB:p.Ile377Ser	Post-translational modification, protein turnover, chaperone functions	Fe-S assembly
	Cluster 25062+14739		2384991	CDS: I6N99_11770	I6N99_11770:c.893G>C	I6N99_11770:p.Gly298Ala	Defense mechanisms	Efflux
	DA25111	Feces	2630157	CDS: rlmA (I6N99_13120)	rlmA:c.110T>A	rlmA:p.Leu37Gln	Translation, ribosomal structure and biogenesis	Ribosome		Tip	Isolate from cluster
	DA25116	Feces	2704707	CDS: uvrY (I6N99_13525)	uvrY:c.545_546insA	uvrY:p.Asn182fs	Signal transduction mechanisms	Two-component system/carbon metabolism		Tip	Isolate from cluster
	DA25111	Feces	2747328	CDS: I6N99_13755	I6N99_13755:c.605A>T	I6N99_13755:p.Lys202Ile	Signal transduction mechanisms	c-di-GMP (GGDEF+EAL)		Tip	Isolate from cluster
	DA25111	Feces	2747331	CDS: I6N99_13755	I6N99_13755:c.602T>A	I6N99_13755:p.Met201Lys	Signal transduction mechanisms	c-di-GMP (GGDEF+EAL)		Tip	Isolate from cluster
	Cluster 25062+14739		2805276	CDS: wzc (I6N99_14010)	wzc:c.2141A>G	wzc:p.Tyr714Cys	Cell wall/membrane/envelope biogenesis	Capsule
	Cluster 25062+14739		3318264	CDS: yfiN (I6N99_16380)	yfiN:c.524T>A	yfiN:p.Leu175Gln	Signal transduction mechanisms	c-di-GMP (GGDEF)
	DA14997	Feces	3570496	CDS: pocR (I6N99_17640)	3570496^3570502	IS5R from pUUH239.2 inserted in pocR	Signal tansduction mechanisms	Two-component system		Tip
	DA14997	Feces	4501786	CDS: yieC (I6N99_22260)	yieC:c.883C>A	yieC:p.Leu295Met	Carbohydrate metabolism and transport	Carbohydrate transport		Tip
	DA25111	Feces	4516410	CDS: atpA (I6N99_22315)	atpA:c.73G>A	atpA:p.Ala25Thr	Energy production and conversion	ATP synthesis		Tip	Isolate from cluster
	DA25116	Feces	4708541	metE (I6N99_23215)	4708541^4708547	insertion in metE	Amino acid metabolism and transport	Amino acid metabolism (methionine)		Tip	Isolate from cluster
	Cluster 25062+14739		4889599	CDS: I6N99_24035	I6N99_24035:c.303C>G	I6N99_24035:p.His101Gln	Signal transduction mechanisms	Two-component system
	DA25111	Feces	5037044	'----> I6N99_24770 X I6N99_24775 ---->	5037044..5037108					Tip	Isolate from cluster
