# Supplementary material for: Parallel within-host evolution alters virulence factors in an opportunistic Klebsiella pneumoniae during a hospital outbreak
Source: Nat Commun. 2025 Sep 30;16:8727. doi: 10.1038/s41467-025-64521-9 (PMC12485182; doi:10.1038/s41467-025-64521-9)
Supplement: Supplementary file 7 — Supplementary Dataset 5 [file 41467_2025_64521_MOESM7_ESM.xlsx]

## Sheet: Sheet1
		Supplementary Data 5. Mutations in genes affecting capsule and LPS in isolates.
			Capsule													LPS
			CDS: rcsC (I6N99_14665)	CDS: yrfF (I6N99_20420)	CDS: wcoZ (I6N99_13970)	'----> KL51_13 (I6N99_13975) X wzx (I6N99_13980) <----	CDS: wzx (I6N99_13980)	CDS: wcpA (I6N99_13985)	CDS: wcuF (I6N99_13990)	CDS: wzy (I6N99_13995)	CDS: wcaJ (I6N99_14005)	CDS: wzc (I6N99_14010)	wza (I6N99_14020)	cpsACP (I6N99_14035) ----> X wzi (I6N99_14030) --->	galF (I6N99_14040) ----> X cpsACP (I6N99_14035) ---->	CDS: wbdC (I6N99_13905)	CDS: wbdA (I6N99_13915)	CDS: manB (rfbK2)(I6N99_13935)	CDS: manC (I6N99_13940)	<---- I6N99_13945 X rfbB (I6N99_13950) ---->	CDS: I6N99_14505	CDS: arnT (I6N99_20795)	CDS: rfaZ (I6N99_21425)	CDS: waaL (I6N99_21430)	CDS: pmrB (I6N99_04650)	CDS: clsB (I6N99_04705), CDS: ybhP (I6N99_04710)	CDS: phoQ (I6N99_06305)	CDS: crrB (I6N99_11375)	CDS: mgrB (I6N99_13145)	CDS: rfaH (I6N99_23300)		Number of changes
		DA25102	rcsC:p.Ala657Glu									wzc:p.Val567Met							manC:p.Glu191fs													3
		DA25066		yrfF:p.230-237del																												1
		DA25065			wcoZ:p.Glu324_Lys325delinsAsp* + wcoZ:p.Gly58Ser													man B 145 nt deletion														2
		DA25129			wcoZ:p.Ser258fs									2812283				del 89 nt in manB								clsB:p.[Val1fs]; ybhP:p.[*254fs]						4
		DA25130			wcoZ:p.Ala195fs													del 89 nt in manB						waaL:p.Asn227Ile		clsB:p.[Val1fs]; ybhP:p.[*254fs]						4
		DA25128			wcoZ:p.Ala195fs													del 89 nt in manB								clsB:p.[Val1fs]; ybhP:p.[*254fs]						3
		DA25127			wcoZ:p.Ala195fs													del 89 nt in manB					rfaZ:p.Arg198fs			clsB:p.[Val1fs]; ybhP:p.[*254fs]						4
		DA25133			wcoZ:p.Ser168fs		wzx:p.Asp239Tyr																									2
		DA14742			wcoZ (insH10 from pUUH239.2)													manB:p.Trp418fs														2
		DA25091			wcoZ:p.Phe155fs																											1
		DA25098			wcoZ:p.Phe155fs																											1
		DA25083			wcoZ:p.Tyr141fs																											1
		DA25073			Insertion of Tn5R in wcoZ (cps)																											1
		DA25123			wcoZ:p.Leu18*									2812283				del 89 nt in manB								clsB:p.[Val1fs]; ybhP:p.[*254fs]						4
		DA25122			wcoZ:p.Leu18*									2812283				del 89 nt in manB								clsB:p.[Val1fs]; ybhP:p.[*254fs]						4
		DA25131			wcoZ:p.Leu18*									2812283				del 89 nt in manB								clsB:p.[Val1fs]; ybhP:p.[*254fs]						4
		DA25132			wcoZ:p.Leu18*									2812283				del 89 nt in manB								clsB:p.[Val1fs]; ybhP:p.[*254fs]						4
		DA25126			wcoZ:p.Leu18*									2812283				del 89 nt in manB								clsB:p.[Val1fs]; ybhP:p.[*254fs]						4
		DA25134			wcoZ:p.Leu18*									2812283				del 89 nt in manB								clsB:p.[Val1fs]; ybhP:p.[*254fs]						4
		DA25096				2797837																										1
		DA25081				2797837																										1
		DA25088				2797837																										1
		DA25079				2797837																										1
		DA25084				2797837																										1
		DA25074				2797837																										1
		DA25075				2797837																										1
		DA14758						wcpA (I6N99_13985):p.Ser128fs			wcaJ:p.Arg396Leu																					2
		DA25104							wcuF:p.Asn236fs													arnT:p.Leu482Gln										2
		DA25059							wcuF:p.Asn236fs																							1
		DA69557							wcuF:p.Lys143Asn	wzy:p.Leu207Phe																						2
		DA14751								wzy:p.Gly186Glu						wbdC:p.Leu321Gln					I6N99_14505:p.Trp212*						phoQ:p.Glu138Gln		mgrB:p.Trp6*			5
		DA25103									wcaJ:p.Ser184fs																					1
		DA25080									15 nt deletion in wcaJ																					1
		DA25062										wzc:p.Tyr714Cys																				1
		DA14739										wzc:p.Tyr714Cys																				1
		DA25071										wzc:p.Thr640Pro						manB:p.Asp409Gly														2
		DA14756										wzc:p.Gly530Ser				wbdC:p.Gln305*																2
		DA25056										wzc:p.Gly530Ser						manB:p.Asp440fs														2
		DA14743										ISEcp1b in wzc																				1
		DA14747											InsH10 insertion Transposase insH for insertion sequence element IS5R in wza						manC:p.Leu15fs													2
		DA25138												IS1 insertion from pUUH239.2					manC:p.Gln411*													2
		DA25089															ISEcp1b insertion in wbdA (I6N99_13915)			2787946					pmrB:p.Ser203Pro							3
		DA25090																manB:p.Glu379Gly														1
		DA14735																manB:p.Ser365fs										crrB:p.Phe303Tyr				2
		DA25086																manB:p.Ala282fs														1
		DA25057																manB:p.Val43fs														1
		DA25136																manB:p.Gly29Val														1
		DA25058																	manC:p.Tyr169fs													1
		DA25095																	manC:p.Gln70*		deletion (42 nt) in I6N99_14505											2
		DA25092																	manC:p.Leu15fs													1
		DA25120																								clsB:p.[Val1fs]; ybhP:p.[*254fs]						1
		DA25118																								clsB:p.[Val1fs]; ybhP:p.[*254fs]						1
		DA25064																												rfaH:p.Val150Ala
